# Supplementary material for: Circadian clock disruption promotes retinal photoreceptor degeneration
Source: FASEB J. 2025 Apr 2;39(7):e70507. doi: 10.1096/fj.202401967R (PMC11962828; doi:10.1096/fj.202401967R)
Supplement: Supplementary file 2 — Tables S1‐S13: [file FSB2-39-e70507-s002.xlsx]

## Sheet: Overview
Overview
Table number
S1	Statistical analysis of ERG data presented in Supplementary Figure 1
S2	Statistical analysis of ERG data presented in Figure 1 _ all genotypes
S3	Statistical analysis of ERG data presented in Figure 1 _ P23H Rho vs DM
S4	Statistical analysis of ERG data presented in Supplementary Figure 4
S5	List of differentially expressed genes in P23H Rho vs. Ctrl mouse retinas (Adj P < 0.05, FC ≤ 2 or ≥ 2)
S6	List of differentially expressed genes in DM vs. Ctrl mouse retinas (Adj P < 0.05, FC ≤-2 or ≥ 2)
S7	Pathway analysis of genes that are differentially expressed in P23H Rho vs. Ctrl mouse retinas
S8	Pathway analysis of genes that are differentially expressed in DM vs. Ctrl mouse retinas
S9	List of differentially expressed genes in DM vs. P23H Rho mouse retinas (Adj P < 0.05)
S10	List of differentially expressed genes in DM vs. P23H Rho mouse retinas that do not vary between P23H Rho and Ctrl
S11	Pathway analysis of genes that are specifically, differentially expressed in DM vs. P23H Rho mouse retinas
S12	Enrichment in transcription factor binding sites within the 116 genes found specifically up-regulated in DM vs. P23H Rho
S13	List of differentially expressed genes in rod-Bmal1KO vs Bmal1fl/+ mouse retinas

## Sheet: Table S1
Table S1: Statistical analysis of ERG data presented in Supplementary Figure 1
P40 a-wave
	Mixed-effects model (REML)	Matching: Stacked
	Assume sphericity?	Yes
	Alpha	0.05
	Fixed effects (type III)	P value	P value summary	Statistically significant (P < 0.05)?	F (DFn, DFd)
	intensity	<0.0001	****	Yes	F (9, 144) = 96.84
	genotype	0.5731	ns	No	F (2, 14) = 0.5795
	Random effects	SD	Variance
	Subject	4.983e-06	2.483e-11
	Residual	1.323e-05	1.75e-10
P40 b-wave
	Mixed-effects model (REML)	Matching: Stacked
	Assume sphericity?	Yes
	Alpha	0.05
	Fixed effects (type III)	P value	P value summary	Statistically significant (P < 0.05)?	F (DFn, DFd)
	intensity	<0.0001	****	Yes	F (9, 144) = 53.50
	genotype	0.551	ns	No	F (2, 14) = 3.592
	Random effects	SD	Variance
	Subject	1.265e-05	1.601e-10
	Residual	2.62e-05	6.865e-10
P80 a-wave
	Mixed-effects model (REML)	Matching: Stacked
	Assume sphericity?	Yes
	Alpha	0.05
	Fixed effects (type III)	P value	P value summary	Statistically significant (P < 0.05)?	F (DFn, DFd)
	intensity	<0.0001	****	Yes	F (9, 162) = 68.12
	genotype	0.7703	ns	No	F (2, 16) = 0.2653
	Random effects	SD	Variance
	Subject	1.05e-05	1.103e-10
	Residual	1.413e-05	1.996e-10
P80 b-wave
	Mixed-effects model (REML)	Matching: Stacked
	Assume sphericity?	Yes
	Alpha	0.05
	Fixed effects (type III)	P value	P value summary	Statistically significant (P < 0.05)?	F (DFn, DFd)
	intensity	<0.0001	****	Yes	F (9, 162) = 87.04
	genotype	0.8188	ns	No	F (2, 16) = 0.2025
	Random effects	SD	Variance
	Subject	3.128e-05	9.783e-10
	Residual	1.816e-05	3.296e-10
P112 a-wave
	Mixed-effects model (REML)	Matching: Stacked
	Assume sphericity?	Yes
	Alpha	0.05
	Fixed effects (type III)	P value	P value summary	Statistically significant (P < 0.05)?	F (DFn, DFd)
	intensity	<0.0001	****	Yes	F (9, 162) = 45.23
	genotype	0.7136	ns	No	F (2, 16) = 0.3447
	Random effects	SD	Variance
	Subject	1.13e-05	1.276e-10
	Residual	1.633e-05	2.666e-10
P112 b-wave
	Mixed-effects model (REML)	Matching: Stacked
	Assume sphericity?	Yes
	Alpha	0.05
	Fixed effects (type III)	P value	P value summary	Statistically significant (P < 0.05)?	F (DFn, DFd)
	intensity	<0.0001	****	Yes	F (9, 162) = 51.18
	genotype	0.5475	ns	No	F (2, 16) = 0.6256
	Random effects	SD	Variance
	Subject	3.921e-05	1.538e-09
	Residual	2.335e-05	5.454e-10

## Sheet: Table S2
Table S2: Statistical analysis of ERG data presented in Figure 1 _ all genotypes
P40 a-wave									Compare column means (main column effect)
	Mixed-effects model (REML)	Matching: Stacked							Number of families	1
	Assume sphericity?	Yes							Number of comparisons per family	6
	Alpha	0.05							Alpha	0.05
	Fixed effects (type III)	P value	P value summary	Statistically significant (P < 0.05)?	F (DFn, DFd)				Holm-Šídák's multiple comparisons test	Predicted (LS) mean diff.	Below threshold?	Summary	Adjusted P Value
	intensity	<0.0001	****	Yes	F (9, 188) = 40.44
	genotype	0.0002	***	Yes	F (3, 21) = 10.37				Ctrl vs. Rod-Bmal1KO	-0.7433	No	ns	0.8703
	intensity x genotype	<0.0001	****	Yes	F (27, 188) = 5.417				Ctrl vs. P23H Rho	15.44	Yes	*	0.0191
									Ctrl vs. DM	22.32	Yes	**	0.0013
	Random effects	SD	Variance						rod-Bmal1KO vs. P23H Rho	16.18	Yes	*	0.0149
	Subject	7.431	55.22						rod-Bmal1KO vs. DM	23.07	Yes	***	0.0008
	Residual	14.23	202.4						P23H Rho vs. DM	6.887	No	ns	0.3987
P40 b-wave									Compare column means (main column effect)
	Mixed-effects model (REML)	Matching: Stacked							Number of families	1
	Assume sphericity?	Yes							Number of comparisons per family	6
	Alpha	0.05							Alpha	0.05
	Fixed effects (type III)	P value	P value summary	Statistically significant (P < 0.05)?	F (DFn, DFd)				Holm-Šídák's multiple comparisons test	Predicted (LS) mean diff.	Below threshold?	Summary	Adjusted P Value
	intensity	<0.0001	****	Yes	F (9, 188) = 76.95
	genotype	0.0002	***	Yes	F (3, 21) = 10.93				Ctrl vs. Rod-Bmal1KO	17.43	No	ns	0.2537
	intensity x genotype	0.1154	ns	No	F (27, 188) = 1.372				Ctrl vs. P23H Rho	51.5	Yes	**	0.0029
									Ctrl vs. DM	63.62	Yes	***	0.0004
	Random effects	SD	Variance						rod-Bmal1KO vs. P23H Rho	34.08	Yes	*	0.0356
	Subject	20.66	426.7						rod-Bmal1KO vs. DM	46.19	Yes	**	0.0049
	Residual	21.29	453.3						P23H Rho vs. DM	12.11	No	ns	0.3883
P80 a-wave									Compare column means (main column effect)
	Mixed-effects model (REML)	Matching: Stacked							Number of families	1
	Assume sphericity?	Yes							Number of comparisons per family	6
	Alpha	0.05							Alpha	0.05
	Fixed effects (type III)	P value	P value summary	Statistically significant (P < 0.05)?	F (DFn, DFd)				Holm-Šídák's multiple comparisons test	Predicted (LS) mean diff.	Below threshold?	Summary	Adjusted P Value
	intensity	<0.0001	****	Yes	F (9, 252) = 134.2
	genotype	<0.0001	****	Yes	F (3, 28) = 31.76				Ctrl vs. Rod-Bmal1KO	-0.3212	No	ns	0.9188
	intensity x genotype	<0.0001	****	Yes	F (27, 252) = 24.43				Ctrl vs. P23H Rho	19.99	Yes	****	<0.0001
									Ctrl vs. DM	24.97	Yes	****	<0.0001
	Random effects	SD	Variance						rod-Bmal1KO vs. P23H Rho	20.32	Yes	****	<0.0001
	Subject	5.844	34.16						rod-Bmal1KO vs. DM	25.29	Yes	****	<0.0001
	Residual	9.592	92.01						P23H Rho vs. DM	4.976	No	ns	0.3086
P80 b-wave									Compare column means (main column effect)
	Mixed-effects model (REML)	Matching: Stacked							Number of families	1
	Assume sphericity?	Yes							Number of comparisons per family	6
	Alpha	0.05							Alpha	0.05
	Fixed effects (type III)	P value	P value summary	Statistically significant (P < 0.05)?	F (DFn, DFd)				Holm-Šídák's multiple comparisons test	Predicted (LS) mean diff.	Below threshold?	Summary	Adjusted P Value
	intensity	<0.0001	****	Yes	F (9, 252) = 94.99
	genotype	<0.0001	****	Yes	F (3, 28) = 23.20				Ctrl vs. Rod-Bmal1KO	-4.726	No	ns	0.6437
	intensity x genotype	<0.0001	****	Yes	F (27, 252) = 5.345				Ctrl vs. P23H Rho	44.39	Yes	**	0.0012
									Ctrl vs. DM	71.56	Yes	****	<0.0001
	Random effects	SD	Variance						rod-Bmal1KO vs. P23H Rho	49.12	Yes	***	0.0003
	Subject	20.37	415.1						rod-Bmal1KO vs. DM	76.28	Yes	****	<0.0001
	Residual	19.71	388.6						P23H Rho vs. DM	27.16	Yes	*	0.0476
P112 a-wave									Compare column means (main column effect)
	Mixed-effects model (REML)	Matching: Stacked							Number of families	1
	Assume sphericity?	Yes							Number of comparisons per family	6
	Alpha	0.05							Alpha	0.05
	Fixed effects (type III)	P value	P value summary	Statistically significant (P < 0.05)?	F (DFn, DFd)				Holm-Šídák's multiple comparisons test	Predicted (LS) mean diff.	Below threshold?	Summary	Adjusted P Value
	intensity	<0.0001	****	Yes	F (9, 207) = 127.0
	genotype	<0.0001	****	Yes	F (3, 23) = 47.26				Ctrl vs. Rod-Bmal1KO	1.405	No	ns	0.5955
	intensity x genotype	<0.0001	****	Yes	F (27, 207) = 29.33				Ctrl vs. P23H Rho	21.23	Yes	****	<0.0001
									Ctrl vs. DM	24.22	Yes	****	<0.0001
	Random effects	SD	Variance						rod-Bmal1KO vs. P23H Rho	19.83	Yes	****	<0.0001
	Subject	4.175	17.43						rod-Bmal1KO vs. DM	22.81	Yes	****	<0.0001
	Residual	7.686	59.07						P23H Rho vs. DM	2.987	No	ns	0.4787
P112 b-wave									Compare column means (main column effect)
	Mixed-effects model (REML)	Matching: Stacked							Number of families	1
	Assume sphericity?	Yes							Number of comparisons per family	6
	Alpha	0.05							Alpha	0.05
	Fixed effects (type III)	P value	P value summary	Statistically significant (P < 0.05)?	F (DFn, DFd)				Holm-Šídák's multiple comparisons test	Predicted (LS) mean diff.	Below threshold?	Summary	Adjusted P Value
	intensity	<0.0001	****	Yes	F (9, 207) = 74.44
	genotype	<0.0001	****	Yes	F (3, 23) = 29.69				Ctrl vs. Rod-Bmal1KO	4.296	No	ns	0.6332
	intensity x genotype	<0.0001	****	Yes	F (27, 207) = 5.334				Ctrl vs. P23H Rho	42.9	Yes	***	0.0006
									Ctrl vs. DM	72.12	Yes	****	<0.0001
	Random effects	SD	Variance						rod-Bmal1KO vs. P23H Rho	38.61	Yes	***	0.0007
	Subject	15.45	238.8						rod-Bmal1KO vs. DM	67.83	Yes	****	<0.0001
	Residual	17.81	317.1						P23H Rho vs. DM	29.22	Yes	**	0.0081
P180 a-wave									Compare column means (main column effect)
	Mixed-effects model (REML)	Matching: Stacked							Number of families	1
	Assume sphericity?	Yes							Number of comparisons per family	6
	Alpha	0.05							Alpha	0.05
	Fixed effects (type III)	P value	P value summary	Statistically significant (P < 0.05)?	F (DFn, DFd)				Holm-Šídák's multiple comparisons test	Predicted (LS) mean diff.	Below threshold?	Summary	Adjusted P Value
	intensity	<0.0001	****	Yes	F (9, 144) = 54.80
	genotype	<0.0001	****	Yes	F (3, 16) = 19.88				Ctrl vs. Rod-Bmal1KO	4.494	No	ns	0.4859
	intensity x genotype	<0.0001	****	Yes	F (27, 144) = 14.68				Ctrl vs. P23H Rho	25.13	Yes	***	0.0002
									Ctrl vs. DM	25.61	Yes	****	<0.0001
	Random effects	SD	Variance						rod-Bmal1KO vs. P23H Rho	20.63	Yes	***	0.0006
	Subject	6.026	36.31						rod-Bmal1KO vs. DM	21.12	Yes	***	0.0003
	Residual	9.123	83.24						P23H Rho vs. DM	0.4815	No	ns	0.9158
P180 b-wave									Compare column means (main column effect)
	Mixed-effects model (REML)	Matching: Stacked							Number of families	1
	Assume sphericity?	Yes							Number of comparisons per family	6
	Alpha	0.05							Alpha	0.05
	Fixed effects (type III)	P value	P value summary	Statistically significant (P < 0.05)?	F (DFn, DFd)				Holm-Šídák's multiple comparisons test	Predicted (LS) mean diff.	Below threshold?	Summary	Adjusted P Value
	intensity	<0.0001	****	Yes	F (9, 143) = 36.82
	genotype	<0.0001	****	Yes	F (3, 16) = 28.64				Ctrl vs. Rod-Bmal1KO	16.05	No	ns	0.3181
	intensity x genotype	<0.0001	****	Yes	F (27, 143) = 6.273				Ctrl vs. P23H Rho	76.78	Yes	****	<0.0001
									Ctrl vs. DM	91.28	Yes	****	<0.0001
	Random effects	SD	Variance						rod-Bmal1KO vs. P23H Rho	60.74	Yes	***	0.0004
	Subject	17.88	319.6						rod-Bmal1KO vs. DM	75.23	Yes	****	<0.0001
	Residual	16.51	272.5						P23H Rho vs. DM	14.49	No	ns	0.3181

## Sheet: Table S3
Table S3: Statistical analysis of ERG data presented in Figure 1 _ P23H Rho vs DM
P40 a-wave
	Mixed-effects model (REML)	Matching: Stacked
	Assume sphericity?	Yes
	Alpha	0.05
	Fixed effects (type III)	P value	P value summary	Statistically significant (P < 0.05)?	F (DFn, DFd)
	intensity	<0.0001	****	Yes	F (9, 80) = 8.914
	genotype	0.013	*	Yes	F (1, 8) = 10.13
	Random effects	SD	Variance
	Subject	2.475	6.127
	Residual	7.498	56.22
P40 b-wave
	Mixed-effects model (REML)	Matching: Stacked
	Assume sphericity?	Yes
	Alpha	0.05
	Fixed effects (type III)	P value	P value summary	Statistically significant (P < 0.05)?	F (DFn, DFd)
	intensity	<0.0001	****	Yes	F (9, 80) = 50.43
	genotype	0.2201	ns	No	F (1, 8) = 1.770
	Random effects	SD	Variance
	Subject	13.75	188.9
	Residual	14.06	197.8
P80 a-wave
	Mixed-effects model (REML)	Matching: Stacked
	Assume sphericity?	Yes
	Alpha	0.05
	Fixed effects (type III)	P value	P value summary	Statistically significant (P < 0.05)?	F (DFn, DFd)
	intensity	<0.0001	****	Yes	F (9, 117) = 5.964
	genotype	0.08	ns	No	F (1, 12) = 3.656
	Random effects	SD	Variance
	Subject	4.021	16.17
	Residual	8.676	75.28
P80 b-wave
	Mixed-effects model (REML)	Matching: Stacked
	Assume sphericity?	Yes
	Alpha	0.05
	Fixed effects (type III)	P value	P value summary	Statistically significant (P < 0.05)?	F (DFn, DFd)
	intensity	<0.0001	****	Yes	F (9, 117) = 18.77
	genotype	0.0651	ns	No	F (1, 12) = 4.121
	Random effects	SD	Variance
	Subject	24.37	593.7
	Residual	18.13	328.7
P112 a-wave
	Mixed-effects model (REML)	Matching: Stacked
	Assume sphericity?	Yes
	Alpha	0.05
	Fixed effects (type III)	P value	P value summary	Statistically significant (P < 0.05)?	F (DFn, DFd)
	intensity	0.0024	**	Yes	F (9, 108) = 3.094
	genotype	0.1512	ns	No	F (1, 11) = 2.380
	Random effects	SD	Variance
	Subject	2.644	6.993
	Residual	7.154	51.18
P112 b-wave
	Mixed-effects model (REML)	Matching: Stacked
	Assume sphericity?	Yes
	Alpha	0.05
	Fixed effects (type III)	P value	P value summary	Statistically significant (P < 0.05)?	F (DFn, DFd)
	intensity	<0.0001	****	Yes	F (9, 108) = 13.76
	genotype	0.0224	*	Yes	F (1, 11) = 7.042
	Random effects	SD	Variance
	Subject	18.98	360.1
	Residual	17.78	316
P180 a-wave
	Mixed-effects model (REML)	Matching: Stacked
	Assume sphericity?	Yes
	Alpha	0.05
	Fixed effects (type III)	P value	P value summary	Statistically significant (P < 0.05)?	F (DFn, DFd)
	intensity	0.0041	**	Yes	F (9, 72) = 3.019
	genotype	0.6571	ns	No	F (1, 7) = 0.2148
	Random effects	SD	Variance
	Subject	0.5606	0.3143
	Residual	4.566	20.85
P180 b-wave
	Mixed-effects model (REML)	Matching: Stacked
	Assume sphericity?	Yes
	Alpha	0.05
	Fixed effects (type III)	P value	P value summary	Statistically significant (P < 0.05)?	F (DFn, DFd)
	intensity	0.0045	**	Yes	F (9, 72) = 2.986
	genotype	0.2422	ns	No	F (1, 7) = 1.632
	Random effects	SD	Variance
	Subject	16.37	267.9
	Residual	13.47	181.5

## Sheet: Table S4
Table S4: Statistical analysis of ERG data presented in Supplementary Figure 4
Mixed-effects model (REML)	Matching: Across row							Compare column means (main column effect)
Assume sphericity?	Yes
Alpha	0.05							Number of families	1
								Number of comparisons per family	6
Fixed effects (type III)	P value	P value summary	Statistically significant (P < 0.05)?	F (DFn, DFd)				Alpha	0.05
age	0.4783	ns	No	F (2, 65) = 0.7460
genotype	0.0002	***	Yes	F (3, 65) = 7.396				Tukey's multiple comparisons test	Predicted (LS) mean diff.	95.00% CI of diff.	Below threshold?	Summary	Adjusted P Value
age x genotype	0.3025	ns	No	F (6, 65) = 1.230
								Ctrl vs. Bmal1ko	3.269	-13.45 to 19.99	No	ns	0.9551
Random effects	SD	Variance						Ctrl vs. P23HRho	16.42	-1.876 to 34.71	No	ns	0.0939
Subject	0	0						Ctrl vs. DM	27.84	9.874 to 45.81	Yes	***	0.0007
Residual	19.7	387.9						Bmal1ko vs. P23HRho	13.15	-3.872 to 30.17	No	ns	0.1853
								Bmal1ko vs. DM	24.57	7.902 to 41.24	Yes	**	0.0013
								P23HRho vs. DM	11.42	-6.819 to 29.67	No	ns	0.3578

## Sheet: Table S5
Table S5: List of differentially expressed genes in P23H Rho vs. Ctrl mouse retinas (Adj P < 0.05, FC ≤-2 or ≥2)
P23H Rho vs. Ctrl all (n=962)					P23H Rho vs Ctrl upregulated (n=625)_by log-fold					P23H Rho vs Ctrl downregulated (n=337)_by log-fold
ensembl_gene_id	mgi_symbol	description	logFC (P23H Rho vs Ctrl)	adj.P.Val (P23H Rho vs Ctrl)	ensembl_gene_id	mgi_symbol	description	logFC (P23H Rho vs Ctrl)	adj.P.Val (P23H Rho vs Ctrl)	ensembl_gene_id	mgi_symbol	description	logFC (P23H Rho vs Ctrl)	adj.P.Val (P23H Rho vs Ctrl)
ENSMUSG00000055368	Slc6a2	solute carrier family 6 (neurotransmitter transporter, noradrenalin), member 2 [Source:MGI Symbol;Acc:MGI:1270850]	4.92381207711074	0.000308814170134591	ENSMUSG00000055368	Slc6a2	solute carrier family 6 (neurotransmitter transporter, noradrenalin), member 2 [Source:MGI Symbol;Acc:MGI:1270850]	4.92381207711074	0.000308814170134591	ENSMUSG00000078183	Gm15610	predicted gene 15610 [Source:MGI Symbol;Acc:MGI:3783056]	-6.57907263593462	0.0135842744259209
ENSMUSG00000108900	Ccdc194	coiled-coil domain containing 194 [Source:MGI Symbol;Acc:MGI:3588239]	4.5036244552614	0.00173075314799561	ENSMUSG00000108900	Ccdc194	coiled-coil domain containing 194 [Source:MGI Symbol;Acc:MGI:3588239]	4.5036244552614	0.00173075314799561	ENSMUSG00000108608	Gm6916	predicted pseudogene 6916 [Source:MGI Symbol;Acc:MGI:3644024]	-4.45204177557386	0.0135850944514441
ENSMUSG00000053175	Bcl3	B cell leukemia/lymphoma 3 [Source:MGI Symbol;Acc:MGI:88140]	4.49005983558192	0.000102128317771645	ENSMUSG00000053175	Bcl3	B cell leukemia/lymphoma 3 [Source:MGI Symbol;Acc:MGI:88140]	4.49005983558192	0.000102128317771645	ENSMUSG00000025389	Mip	major intrinsic protein of lens fiber [Source:MGI Symbol;Acc:MGI:96990]	-4.07098304015413	0.0439287767412118
ENSMUSG00000021091	Serpina3n	serine (or cysteine) peptidase inhibitor, clade A, member 3N [Source:MGI Symbol;Acc:MGI:105045]	4.46201219027553	1.47565493842909e-05	ENSMUSG00000021091	Serpina3n	serine (or cysteine) peptidase inhibitor, clade A, member 3N [Source:MGI Symbol;Acc:MGI:105045]	4.46201219027553	1.47565493842909e-05	ENSMUSG00000031966	Glb1l3	galactosidase, beta 1 like 3 [Source:MGI Symbol;Acc:MGI:1918143]	-3.89512093756567	1.47565493842909e-05
ENSMUSG00000054779	Fgf2os	fibroblast growth factor 2, opposite strand [Source:MGI Symbol;Acc:MGI:3649376]	4.38727393128945	0.00308753542270745	ENSMUSG00000054779	Fgf2os	fibroblast growth factor 2, opposite strand [Source:MGI Symbol;Acc:MGI:3649376]	4.38727393128945	0.00308753542270745	ENSMUSG00000086421	Gm14091	predicted gene 14091 [Source:MGI Symbol;Acc:MGI:3650488]	-3.47666507558982	0.000624104718890264
ENSMUSG00000085304	Gm12802	predicted gene 12802 [Source:MGI Symbol;Acc:MGI:3649683]	4.23891721966253	1.76724057778147e-05	ENSMUSG00000085304	Gm12802	predicted gene 12802 [Source:MGI Symbol;Acc:MGI:3649683]	4.23891721966253	1.76724057778147e-05	ENSMUSG00000112198	Gm4065	predicted gene 4065 [Source:MGI Symbol;Acc:MGI:3782240]	-3.44033607901995	0.00992826640238775
ENSMUSG00000030111	A2m	alpha-2-macroglobulin [Source:MGI Symbol;Acc:MGI:2449119]	4.18536426756984	2.0212318335136e-05	ENSMUSG00000030111	A2m	alpha-2-macroglobulin [Source:MGI Symbol;Acc:MGI:2449119]	4.18536426756984	2.0212318335136e-05	ENSMUSG00000085188	Gm11368	predicted gene 11368 [Source:MGI Symbol;Acc:MGI:3652073]	-3.30156523903516	0.0126652776268386
ENSMUSG00000024912	Fosl1	fos-like antigen 1 [Source:MGI Symbol;Acc:MGI:107179]	4.13092511872118	0.000637476287606388	ENSMUSG00000024912	Fosl1	fos-like antigen 1 [Source:MGI Symbol;Acc:MGI:107179]	4.13092511872118	0.000637476287606388	ENSMUSG00000107548	Gm43866	predicted gene, 43866 [Source:MGI Symbol;Acc:MGI:5690258]	-3.20520437776018	0.00989950779994978
ENSMUSG00000029718	Pcolce	procollagen C-endopeptidase enhancer protein [Source:MGI Symbol;Acc:MGI:105099]	4.06077897337549	0.00017142277451542	ENSMUSG00000029718	Pcolce	procollagen C-endopeptidase enhancer protein [Source:MGI Symbol;Acc:MGI:105099]	4.06077897337549	0.00017142277451542	ENSMUSG00000092409	Gm9613	predicted gene 9613 [Source:MGI Symbol;Acc:MGI:3780021]	-3.14084666295315	0.0233698819739141
ENSMUSG00000107256	Gm13821	predicted gene 13821 [Source:MGI Symbol;Acc:MGI:3652003]	4.03157210332682	0.00284620485910484	ENSMUSG00000107256	Gm13821	predicted gene 13821 [Source:MGI Symbol;Acc:MGI:3652003]	4.03157210332682	0.00284620485910484	ENSMUSG00000092276	1700116B05Rik	RIKEN cDNA 1700116B05 gene [Source:MGI Symbol;Acc:MGI:1925889]	-3.09695746959727	0.00149545443944858
ENSMUSG00000087593	Gm16174	predicted gene 16174 [Source:MGI Symbol;Acc:MGI:3801857]	3.82115130386324	0.00669922632743069	ENSMUSG00000087593	Gm16174	predicted gene 16174 [Source:MGI Symbol;Acc:MGI:3801857]	3.82115130386324	0.00669922632743069	ENSMUSG00000081929	Rps11-ps2	ribosomal protein S11, pseudogene 2 [Source:MGI Symbol;Acc:MGI:3651796]	-3.0536562196415	0.0104388079305372
ENSMUSG00000073152	Gm10475	predicted gene 10475 [Source:MGI Symbol;Acc:MGI:3642283]	3.73721496226999	0.010160097290975	ENSMUSG00000073152	Gm10475	predicted gene 10475 [Source:MGI Symbol;Acc:MGI:3642283]	3.73721496226999	0.010160097290975	ENSMUSG00000043020	Wdr63	WD repeat domain 63 [Source:MGI Symbol;Acc:MGI:3045269]	-2.98894582798133	0.00372416314142958
ENSMUSG00000012428	Steap4	STEAP family member 4 [Source:MGI Symbol;Acc:MGI:1923560]	3.65856027977702	0.0010701604736319	ENSMUSG00000012428	Steap4	STEAP family member 4 [Source:MGI Symbol;Acc:MGI:1923560]	3.65856027977702	0.0010701604736319	ENSMUSG00000048582	Gja3	gap junction protein, alpha 3 [Source:MGI Symbol;Acc:MGI:95714]	-2.90462966800457	0.032302964974636
ENSMUSG00000106862	Gm42811	predicted gene 42811 [Source:MGI Symbol;Acc:MGI:5662948]	3.65744726560906	0.00864746401060089	ENSMUSG00000106862	Gm42811	predicted gene 42811 [Source:MGI Symbol;Acc:MGI:5662948]	3.65744726560906	0.00864746401060089	ENSMUSG00000107364	Gm43051	predicted gene 43051 [Source:MGI Symbol;Acc:MGI:5663188]	-2.87936150658357	0.00950907240395011
ENSMUSG00000073418	C4b	complement component 4B (Chido blood group) [Source:MGI Symbol;Acc:MGI:88228]	3.59979745808849	2.71698134207076e-06	ENSMUSG00000073418	C4b	complement component 4B (Chido blood group) [Source:MGI Symbol;Acc:MGI:88228]	3.59979745808849	2.71698134207076e-06	ENSMUSG00000110692	Gm33460	predicted gene, 33460 [Source:MGI Symbol;Acc:MGI:5592619]	-2.85045401957547	0.00988904673728047
ENSMUSG00000028635	Edn2	endothelin 2 [Source:MGI Symbol;Acc:MGI:95284]	3.5912502685197	0.00520791008271365	ENSMUSG00000028635	Edn2	endothelin 2 [Source:MGI Symbol;Acc:MGI:95284]	3.5912502685197	0.00520791008271365	ENSMUSG00000102887	Gm10857	predicted gene 10857 [Source:MGI Symbol;Acc:MGI:3641733]	-2.84431372079237	0.00520791008271365
ENSMUSG00000086006	Gm13293	predicted gene 13293 [Source:MGI Symbol;Acc:MGI:3649469]	3.53626108197264	0.000979501967213295	ENSMUSG00000086006	Gm13293	predicted gene 13293 [Source:MGI Symbol;Acc:MGI:3649469]	3.53626108197264	0.000979501967213295	ENSMUSG00000114359	Gm47816	predicted gene, 47816 [Source:MGI Symbol;Acc:MGI:6097003]	-2.82065037421117	0.0113830292967965
ENSMUSG00000104998	Gm43822	predicted gene 43822 [Source:MGI Symbol;Acc:MGI:5663959]	3.38887285472969	0.00223030251483913	ENSMUSG00000104998	Gm43822	predicted gene 43822 [Source:MGI Symbol;Acc:MGI:5663959]	3.38887285472969	0.00223030251483913	ENSMUSG00000037738	Nek5	NIMA (never in mitosis gene a)-related expressed kinase 5 [Source:MGI Symbol;Acc:MGI:2142824]	-2.80585521207141	0.00547741817268376
ENSMUSG00000086653	9130015L21Rik	RIKEN cDNA 9130015L21 gene [Source:MGI Symbol;Acc:MGI:1918863]	3.35823322532635	0.00270415279697907	ENSMUSG00000086653	9130015L21Rik	RIKEN cDNA 9130015L21 gene [Source:MGI Symbol;Acc:MGI:1918863]	3.35823322532635	0.00270415279697907	ENSMUSG00000027360	Hdc	histidine decarboxylase [Source:MGI Symbol;Acc:MGI:96062]	-2.79450462776638	0.00611545201067136
ENSMUSG00000053391	Olfr211	olfactory receptor 211 [Source:MGI Symbol;Acc:MGI:3030045]	3.34918990870017	0.0157084296908142	ENSMUSG00000053391	Olfr211	olfactory receptor 211 [Source:MGI Symbol;Acc:MGI:3030045]	3.34918990870017	0.0157084296908142	ENSMUSG00000107546	Gm20560	predicted gene, 20560 [Source:MGI Symbol;Acc:MGI:5295667]	-2.7055872017646	0.0230623964726356
ENSMUSG00000037095	Lrg1	leucine-rich alpha-2-glycoprotein 1 [Source:MGI Symbol;Acc:MGI:1924155]	3.31185390503622	0.00512824364278387	ENSMUSG00000037095	Lrg1	leucine-rich alpha-2-glycoprotein 1 [Source:MGI Symbol;Acc:MGI:1924155]	3.31185390503622	0.00512824364278387	ENSMUSG00000091366	Gm17040	predicted gene 17040 [Source:MGI Symbol;Acc:MGI:4937867]	-2.65068813007965	0.0193827256986264
ENSMUSG00000066361	Serpina3c	serine (or cysteine) peptidase inhibitor, clade A, member 3C [Source:MGI Symbol;Acc:MGI:102848]	3.27754227809702	0.00364137519704055	ENSMUSG00000066361	Serpina3c	serine (or cysteine) peptidase inhibitor, clade A, member 3C [Source:MGI Symbol;Acc:MGI:102848]	3.27754227809702	0.00364137519704055	ENSMUSG00000089890	Gm16055	predicted gene 16055 [Source:MGI Symbol;Acc:MGI:3801818]	-2.63986231382615	4.05091780648073e-05
ENSMUSG00000087236	Kif28	kinesin family member 28 [Source:MGI Symbol;Acc:MGI:2686151]	3.25239861446489	0.0435040006023854	ENSMUSG00000087236	Kif28	kinesin family member 28 [Source:MGI Symbol;Acc:MGI:2686151]	3.25239861446489	0.0435040006023854	ENSMUSG00000084809	Gm12631	predicted gene 12631 [Source:MGI Symbol;Acc:MGI:3650969]	-2.63775693017999	0.00304884700939783
ENSMUSG00000029380	Cxcl1	chemokine (C-X-C motif) ligand 1 [Source:MGI Symbol;Acc:MGI:108068]	3.22401924589729	0.0145650715085063	ENSMUSG00000029380	Cxcl1	chemokine (C-X-C motif) ligand 1 [Source:MGI Symbol;Acc:MGI:108068]	3.22401924589729	0.0145650715085063	ENSMUSG00000110556	Gm45762	predicted gene 45762 [Source:MGI Symbol;Acc:MGI:5804877]	-2.5978637797161	0.0280204883615571
ENSMUSG00000001131	Timp1	tissue inhibitor of metalloproteinase 1 [Source:MGI Symbol;Acc:MGI:98752]	3.20727506667055	0.000157926875063401	ENSMUSG00000001131	Timp1	tissue inhibitor of metalloproteinase 1 [Source:MGI Symbol;Acc:MGI:98752]	3.20727506667055	0.000157926875063401	ENSMUSG00000080880	Gm14278	predicted gene 14278 [Source:MGI Symbol;Acc:MGI:3650108]	-2.55561477999414	0.0266357102535421
ENSMUSG00000022056	Adam7	a disintegrin and metallopeptidase domain 7 [Source:MGI Symbol;Acc:MGI:107247]	3.20393588119171	0.00614332662425248	ENSMUSG00000022056	Adam7	a disintegrin and metallopeptidase domain 7 [Source:MGI Symbol;Acc:MGI:107247]	3.20393588119171	0.00614332662425248	ENSMUSG00000092381	Gm20512	predicted gene 20512 [Source:MGI Symbol;Acc:MGI:5141977]	-2.52909865225126	0.0316674571330446
ENSMUSG00000016758	Bik	BCL2-interacting killer [Source:MGI Symbol;Acc:MGI:1206591]	3.19991682103064	0.00155322227391487	ENSMUSG00000016758	Bik	BCL2-interacting killer [Source:MGI Symbol;Acc:MGI:1206591]	3.19991682103064	0.00155322227391487	ENSMUSG00000083220	Gm12919	predicted gene 12919 [Source:MGI Symbol;Acc:MGI:3652001]	-2.50918178602148	0.020063902404797
ENSMUSG00000112020	Gm48532	predicted gene, 48532 [Source:MGI Symbol;Acc:MGI:6098073]	3.1490679721524	0.0148226721102899	ENSMUSG00000112020	Gm48532	predicted gene, 48532 [Source:MGI Symbol;Acc:MGI:6098073]	3.1490679721524	0.0148226721102899	ENSMUSG00000086306	Gm11754	predicted gene 11754 [Source:MGI Symbol;Acc:MGI:3651697]	-2.50598301745295	3.3360042742885e-05
ENSMUSG00000116581	Gm46565	predicted gene, 46565 [Source:MGI Symbol;Acc:MGI:5826202]	3.13279592815311	0.0155497789042778	ENSMUSG00000116581	Gm46565	predicted gene, 46565 [Source:MGI Symbol;Acc:MGI:5826202]	3.13279592815311	0.0155497789042778	ENSMUSG00000036858	Ptcra	pre T cell antigen receptor alpha [Source:MGI Symbol;Acc:MGI:104857]	-2.49745241090221	0.0105481092618679
ENSMUSG00000070390	Nlrp1b	NLR family, pyrin domain containing 1B [Source:MGI Symbol;Acc:MGI:3582959]	3.12399696664256	0.00672191241600223	ENSMUSG00000070390	Nlrp1b	NLR family, pyrin domain containing 1B [Source:MGI Symbol;Acc:MGI:3582959]	3.12399696664256	0.00672191241600223	ENSMUSG00000109940	Gm45399	predicted gene 45399 [Source:MGI Symbol;Acc:MGI:5791235]	-2.37756265756754	0.0414105001663265
ENSMUSG00000068129	Cst7	cystatin F (leukocystatin) [Source:MGI Symbol;Acc:MGI:1298217]	3.12309010199461	0.0136092742953559	ENSMUSG00000068129	Cst7	cystatin F (leukocystatin) [Source:MGI Symbol;Acc:MGI:1298217]	3.12309010199461	0.0136092742953559	ENSMUSG00000082896	Gm5844	predicted gene 5844 [Source:MGI Symbol;Acc:MGI:3645252]	-2.37544781590149	0.0397016063250913
ENSMUSG00000050359	Sprr1a	small proline-rich protein 1A [Source:MGI Symbol;Acc:MGI:106660]	3.10966058449978	0.0489488567796669	ENSMUSG00000050359	Sprr1a	small proline-rich protein 1A [Source:MGI Symbol;Acc:MGI:106660]	3.10966058449978	0.0489488567796669	ENSMUSG00000109338	Gm45030	predicted gene 45030 [Source:MGI Symbol;Acc:MGI:5753606]	-2.36709297303768	0.0219162455496045
ENSMUSG00000028036	Ptgfr	prostaglandin F receptor [Source:MGI Symbol;Acc:MGI:97796]	3.08153104923758	0.000858650383147007	ENSMUSG00000028036	Ptgfr	prostaglandin F receptor [Source:MGI Symbol;Acc:MGI:97796]	3.08153104923758	0.000858650383147007	ENSMUSG00000087106	Gm13964	predicted gene 13964 [Source:MGI Symbol;Acc:MGI:3649451]	-2.33638072744079	0.0378020529724165
ENSMUSG00000026285	Pdcd1	programmed cell death 1 [Source:MGI Symbol;Acc:MGI:104879]	3.05874742230687	0.0200793342167358	ENSMUSG00000026285	Pdcd1	programmed cell death 1 [Source:MGI Symbol;Acc:MGI:104879]	3.05874742230687	0.0200793342167358	ENSMUSG00000111821	Gm48545	predicted gene, 48545 [Source:MGI Symbol;Acc:MGI:6098094]	-2.31239283868107	0.0150787422047926
ENSMUSG00000033488	Cryzl2	crystallin zeta like 2 [Source:MGI Symbol;Acc:MGI:2448516]	3.00909308594799	0.000215799452867502	ENSMUSG00000033488	Cryzl2	crystallin zeta like 2 [Source:MGI Symbol;Acc:MGI:2448516]	3.00909308594799	0.000215799452867502	ENSMUSG00000099137	Gm10603	predicted gene 10603 [Source:MGI Symbol;Acc:MGI:3642592]	-2.30374911726773	0.0286609258374189
ENSMUSG00000030214	Plbd1	phospholipase B domain containing 1 [Source:MGI Symbol;Acc:MGI:1914107]	2.97010980964617	0.00571129616251982	ENSMUSG00000030214	Plbd1	phospholipase B domain containing 1 [Source:MGI Symbol;Acc:MGI:1914107]	2.97010980964617	0.00571129616251982	ENSMUSG00000104990	Gm43504	predicted gene 43504 [Source:MGI Symbol;Acc:MGI:5663641]	-2.29499143872605	0.041926533882781
ENSMUSG00000026656	Fcgr2b	Fc receptor, IgG, low affinity IIb [Source:MGI Symbol;Acc:MGI:95499]	2.95262029922	0.000262745570516889	ENSMUSG00000026656	Fcgr2b	Fc receptor, IgG, low affinity IIb [Source:MGI Symbol;Acc:MGI:95499]	2.95262029922	0.000262745570516889	ENSMUSG00000045281	Gpr20	G protein-coupled receptor 20 [Source:MGI Symbol;Acc:MGI:2441803]	-2.29075521786897	0.0460574009595774
ENSMUSG00000046245	Pilra	paired immunoglobin-like type 2 receptor alpha [Source:MGI Symbol;Acc:MGI:2450529]	2.94364133358052	0.00933368558158918	ENSMUSG00000046245	Pilra	paired immunoglobin-like type 2 receptor alpha [Source:MGI Symbol;Acc:MGI:2450529]	2.94364133358052	0.00933368558158918	ENSMUSG00000079465	Col4a3	collagen, type IV, alpha 3 [Source:MGI Symbol;Acc:MGI:104688]	-2.28653980206732	0.000229358685030771
ENSMUSG00000115518	Gm10791	predicted gene 10791 [Source:MGI Symbol;Acc:MGI:3641949]	2.87369803805658	0.00409439433300281	ENSMUSG00000115518	Gm10791	predicted gene 10791 [Source:MGI Symbol;Acc:MGI:3641949]	2.87369803805658	0.00409439433300281	ENSMUSG00000047117	Ankdd1b	ankyrin repeat and death domain containing 1B [Source:MGI Symbol;Acc:MGI:2444730]	-2.26719524687074	0.00739705201433687
ENSMUSG00000107894	Gm10388	predicted gene 10388 [Source:MGI Symbol;Acc:MGI:3641777]	2.85920526690517	0.0326194873963074	ENSMUSG00000107894	Gm10388	predicted gene 10388 [Source:MGI Symbol;Acc:MGI:3641777]	2.85920526690517	0.0326194873963074	ENSMUSG00000105283	Gm33370	predicted gene, 33370 [Source:MGI Symbol;Acc:MGI:5592529]	-2.26550301213234	0.00499854912458503
ENSMUSG00000090942	F830016B08Rik	RIKEN cDNA F830016B08 gene [Source:MGI Symbol;Acc:MGI:3588218]	2.84599277514124	0.0146386272189361	ENSMUSG00000090942	F830016B08Rik	RIKEN cDNA F830016B08 gene [Source:MGI Symbol;Acc:MGI:3588218]	2.84599277514124	0.0146386272189361	ENSMUSG00000112347	Gm47257	predicted gene, 47257 [Source:MGI Symbol;Acc:MGI:6096087]	-2.24201947759285	0.0105481092618679
ENSMUSG00000050493	Fam167b	family with sequence similarity 167, member B [Source:MGI Symbol;Acc:MGI:2668032]	2.8131189943622	0.0148718593093299	ENSMUSG00000050493	Fam167b	family with sequence similarity 167, member B [Source:MGI Symbol;Acc:MGI:2668032]	2.8131189943622	0.0148718593093299	ENSMUSG00000021768	Dusp13	dual specificity phosphatase 13 [Source:MGI Symbol;Acc:MGI:1351599]	-2.23695849207647	0.0328425216923733
ENSMUSG00000097172	4930444M15Rik	RIKEN cDNA 4930444M15 gene [Source:MGI Symbol;Acc:MGI:1923039]	2.80014459321276	0.0471747103143707	ENSMUSG00000097172	4930444M15Rik	RIKEN cDNA 4930444M15 gene [Source:MGI Symbol;Acc:MGI:1923039]	2.80014459321276	0.0471747103143707	ENSMUSG00000035539	Ccdc180	coiled-coil domain containing 180 [Source:MGI Symbol;Acc:MGI:2685871]	-2.16241981738212	0.000814013194138487
ENSMUSG00000041673	Lrrc18	leucine rich repeat containing 18 [Source:MGI Symbol;Acc:MGI:1914830]	2.78853393934059	0.0295479170287611	ENSMUSG00000041673	Lrrc18	leucine rich repeat containing 18 [Source:MGI Symbol;Acc:MGI:1914830]	2.78853393934059	0.0295479170287611	ENSMUSG00000082295	Gm12133	predicted gene 12133 [Source:MGI Symbol;Acc:MGI:3651511]	-2.14900627551571	0.0415210996801805
ENSMUSG00000071637	Cebpd	CCAAT/enhancer binding protein (C/EBP), delta [Source:MGI Symbol;Acc:MGI:103573]	2.78721314962267	1.47565493842909e-05	ENSMUSG00000071637	Cebpd	CCAAT/enhancer binding protein (C/EBP), delta [Source:MGI Symbol;Acc:MGI:103573]	2.78721314962267	1.47565493842909e-05	ENSMUSG00000084913	Gm7616	predicted gene 7616 [Source:MGI Symbol;Acc:MGI:3647735]	-2.1281064589166	0.0043063827739238
ENSMUSG00000083041	Gmfg-ps	glia maturation factor, gamma, pseudogene [Source:MGI Symbol;Acc:MGI:3704264]	2.77262106486474	0.0178879987384858	ENSMUSG00000083041	Gmfg-ps	glia maturation factor, gamma, pseudogene [Source:MGI Symbol;Acc:MGI:3704264]	2.77262106486474	0.0178879987384858	ENSMUSG00000046456	Tmem150b	transmembrane protein 150B [Source:MGI Symbol;Acc:MGI:2679718]	-2.10413474089181	0.000439792233243948
ENSMUSG00000052776	Oas1a	2'-5' oligoadenylate synthetase 1A [Source:MGI Symbol;Acc:MGI:2180860]	2.77149027074256	0.00526023027727315	ENSMUSG00000052776	Oas1a	2'-5' oligoadenylate synthetase 1A [Source:MGI Symbol;Acc:MGI:2180860]	2.77149027074256	0.00526023027727315	ENSMUSG00000056508	1700001K19Rik	RIKEN cDNA 1700001K19 gene [Source:MGI Symbol;Acc:MGI:1913573]	-2.07929416718373	0.0238578428904393
ENSMUSG00000038173	Enpp6	ectonucleotide pyrophosphatase/phosphodiesterase 6 [Source:MGI Symbol;Acc:MGI:2445171]	2.76693637783249	0.00039617260674891	ENSMUSG00000038173	Enpp6	ectonucleotide pyrophosphatase/phosphodiesterase 6 [Source:MGI Symbol;Acc:MGI:2445171]	2.76693637783249	0.00039617260674891	ENSMUSG00000051297	2410124H12Rik	RIKEN cDNA 2410124H12 gene [Source:MGI Symbol;Acc:MGI:1924035]	-2.04478233874859	0.0033963139835294
ENSMUSG00000074146	4930579C12Rik	RIKEN cDNA 4930579C12 gene [Source:MGI Symbol;Acc:MGI:2441687]	2.74482257423634	0.0277740904282677	ENSMUSG00000074146	4930579C12Rik	RIKEN cDNA 4930579C12 gene [Source:MGI Symbol;Acc:MGI:2441687]	2.74482257423634	0.0277740904282677	ENSMUSG00000080810	Gm11737	predicted gene 11737 [Source:MGI Symbol;Acc:MGI:3650525]	-2.03486808310498	0.0308750949523726
ENSMUSG00000016763	Scube1	signal peptide, CUB domain, EGF-like 1 [Source:MGI Symbol;Acc:MGI:1890616]	2.72575596112747	0.00230214057155262	ENSMUSG00000016763	Scube1	signal peptide, CUB domain, EGF-like 1 [Source:MGI Symbol;Acc:MGI:1890616]	2.72575596112747	0.00230214057155262	ENSMUSG00000085376	Gm14508	predicted gene 14508 [Source:MGI Symbol;Acc:MGI:3705279]	-2.0220733453573	0.00161715899546376
ENSMUSG00000020407	Upp1	uridine phosphorylase 1 [Source:MGI Symbol;Acc:MGI:1097668]	2.72364954090261	0.000980466681489433	ENSMUSG00000020407	Upp1	uridine phosphorylase 1 [Source:MGI Symbol;Acc:MGI:1097668]	2.72364954090261	0.000980466681489433	ENSMUSG00000040694	Apobec2	apolipoprotein B mRNA editing enzyme, catalytic polypeptide 2 [Source:MGI Symbol;Acc:MGI:1343178]	-2.01642221224948	0.00155397864472417
ENSMUSG00000041782	Lad1	ladinin [Source:MGI Symbol;Acc:MGI:109343]	2.72124548208371	0.016703194110919	ENSMUSG00000041782	Lad1	ladinin [Source:MGI Symbol;Acc:MGI:109343]	2.72124548208371	0.016703194110919	ENSMUSG00000032056	Btg4	B cell translocation gene 4 [Source:MGI Symbol;Acc:MGI:1860140]	-1.99641579679655	0.0138565386554235
ENSMUSG00000037868	Egr2	early growth response 2 [Source:MGI Symbol;Acc:MGI:95296]	2.71542764114462	0.0206650870801799	ENSMUSG00000037868	Egr2	early growth response 2 [Source:MGI Symbol;Acc:MGI:95296]	2.71542764114462	0.0206650870801799	ENSMUSG00000030324	Rho	rhodopsin [Source:MGI Symbol;Acc:MGI:97914]	-1.99485321480168	0.0105854174238058
ENSMUSG00000109424	Gm44658	predicted gene 44658 [Source:MGI Symbol;Acc:MGI:5753234]	2.71153068639071	0.031513447992514	ENSMUSG00000109424	Gm44658	predicted gene 44658 [Source:MGI Symbol;Acc:MGI:5753234]	2.71153068639071	0.031513447992514	ENSMUSG00000053129	Gsx1	GS homeobox 1 [Source:MGI Symbol;Acc:MGI:95842]	-1.97410617088591	0.0347123583142372
ENSMUSG00000004707	Ly9	lymphocyte antigen 9 [Source:MGI Symbol;Acc:MGI:96885]	2.7064521503734	0.00993617364619966	ENSMUSG00000004707	Ly9	lymphocyte antigen 9 [Source:MGI Symbol;Acc:MGI:96885]	2.7064521503734	0.00993617364619966	ENSMUSG00000111003	Gm47122	predicted gene, 47122 [Source:MGI Symbol;Acc:MGI:6095870]	-1.96245663386092	0.0422826652947595
ENSMUSG00000000215	Ins2	insulin II [Source:MGI Symbol;Acc:MGI:96573]	2.65516516161575	0.015051471873122	ENSMUSG00000000215	Ins2	insulin II [Source:MGI Symbol;Acc:MGI:96573]	2.65516516161575	0.015051471873122	ENSMUSG00000116665	E130310I04Rik	RIKEN cDNA E130310I04 gene [Source:MGI Symbol;Acc:MGI:3046461]	-1.94251980674719	0.00376937898506238
ENSMUSG00000005202	Shbg	sex hormone binding globulin [Source:MGI Symbol;Acc:MGI:98295]	2.65367710668168	0.0453819473692546	ENSMUSG00000005202	Shbg	sex hormone binding globulin [Source:MGI Symbol;Acc:MGI:98295]	2.65367710668168	0.0453819473692546	ENSMUSG00000026831	1700007K13Rik	RIKEN cDNA 1700007K13 gene [Source:MGI Symbol;Acc:MGI:1916577]	-1.91330024972758	0.00163312229796593
ENSMUSG00000023224	Serping1	serine (or cysteine) peptidase inhibitor, clade G, member 1 [Source:MGI Symbol;Acc:MGI:894696]	2.65027381592278	1.02822215202148e-06	ENSMUSG00000023224	Serping1	serine (or cysteine) peptidase inhibitor, clade G, member 1 [Source:MGI Symbol;Acc:MGI:894696]	2.65027381592278	1.02822215202148e-06	ENSMUSG00000109337	Gm45047	predicted gene 45047 [Source:MGI Symbol;Acc:MGI:5753623]	-1.91316037723458	0.0154266132832946
ENSMUSG00000025333	Gpr143	G protein-coupled receptor 143 [Source:MGI Symbol;Acc:MGI:107193]	2.64264209453308	0.00669922632743069	ENSMUSG00000025333	Gpr143	G protein-coupled receptor 143 [Source:MGI Symbol;Acc:MGI:107193]	2.64264209453308	0.00669922632743069	ENSMUSG00000103108	Rncr4	retina expressed non-coding RNA 4 [Source:MGI Symbol;Acc:MGI:5610274]	-1.88779653200879	0.00163312229796593
ENSMUSG00000073490	Ifi207	interferon activated gene 207 [Source:MGI Symbol;Acc:MGI:2138302]	2.62548398024299	0.0127816766706171	ENSMUSG00000073490	Ifi207	interferon activated gene 207 [Source:MGI Symbol;Acc:MGI:2138302]	2.62548398024299	0.0127816766706171	ENSMUSG00000106476	Rpl36-ps9	ribosomal protein L36, pseudogene 9 [Source:MGI Symbol;Acc:MGI:3643602]	-1.88732589756319	0.00617225555447342
ENSMUSG00000071068	Treml2	triggering receptor expressed on myeloid cells-like 2 [Source:MGI Symbol;Acc:MGI:2147038]	2.60000241203557	0.00777764324271889	ENSMUSG00000071068	Treml2	triggering receptor expressed on myeloid cells-like 2 [Source:MGI Symbol;Acc:MGI:2147038]	2.60000241203557	0.00777764324271889	ENSMUSG00000031881	Cdh16	cadherin 16 [Source:MGI Symbol;Acc:MGI:106671]	-1.87066717679153	0.00952655902763795
ENSMUSG00000025888	Casp1	caspase 1 [Source:MGI Symbol;Acc:MGI:96544]	2.59704451767611	0.0287050111353473	ENSMUSG00000025888	Casp1	caspase 1 [Source:MGI Symbol;Acc:MGI:96544]	2.59704451767611	0.0287050111353473	ENSMUSG00000112354	Gm33843	predicted gene, 33843 [Source:MGI Symbol;Acc:MGI:5593002]	-1.86950485025983	0.0399977176883392
ENSMUSG00000001473	Tubb6	tubulin, beta 6 class V [Source:MGI Symbol;Acc:MGI:1915201]	2.58798561348593	0.00145024520174439	ENSMUSG00000001473	Tubb6	tubulin, beta 6 class V [Source:MGI Symbol;Acc:MGI:1915201]	2.58798561348593	0.00145024520174439	ENSMUSG00000102375	A930036K24Rik	RIKEN cDNA A930036K24 gene [Source:MGI Symbol;Acc:MGI:1925079]	-1.85548650869244	0.00435199642167443
ENSMUSG00000114200	Gm34721	predicted gene, 34721 [Source:MGI Symbol;Acc:MGI:5593880]	2.5717371839397	0.0116892489068456	ENSMUSG00000114200	Gm34721	predicted gene, 34721 [Source:MGI Symbol;Acc:MGI:5593880]	2.5717371839397	0.0116892489068456	ENSMUSG00000109482	Gm4756	predicted gene 4756 [Source:MGI Symbol;Acc:MGI:3644906]	-1.84845840649874	0.0190072516903067
ENSMUSG00000085885	Gm11906	predicted gene 11906 [Source:MGI Symbol;Acc:MGI:3705114]	2.57108013544714	0.0165445226109026	ENSMUSG00000085885	Gm11906	predicted gene 11906 [Source:MGI Symbol;Acc:MGI:3705114]	2.57108013544714	0.0165445226109026	ENSMUSG00000085807	Ube4bos2	ubiquitination factor E4B, opposite strand 2 [Source:MGI Symbol;Acc:MGI:3651969]	-1.84482288432467	0.0394594536596969
ENSMUSG00000026971	Itgb6	integrin beta 6 [Source:MGI Symbol;Acc:MGI:96615]	2.55182161767186	0.018313671616856	ENSMUSG00000026971	Itgb6	integrin beta 6 [Source:MGI Symbol;Acc:MGI:96615]	2.55182161767186	0.018313671616856	ENSMUSG00000107050	C030017G13Rik	RIKEN cDNA C030017G13 gene [Source:MGI Symbol;Acc:MGI:2441875]	-1.83208711093067	0.0477213653053771
ENSMUSG00000002588	Pon1	paraoxonase 1 [Source:MGI Symbol;Acc:MGI:103295]	2.55154373961072	0.0386325512537601	ENSMUSG00000002588	Pon1	paraoxonase 1 [Source:MGI Symbol;Acc:MGI:103295]	2.55154373961072	0.0386325512537601	ENSMUSG00000040632	Nrl	neural retina leucine zipper gene [Source:MGI Symbol;Acc:MGI:102567]	-1.83061385587818	0.00623735461459462
ENSMUSG00000113212	Gm47435	predicted gene, 47435 [Source:MGI Symbol;Acc:MGI:6096386]	2.545147569541	0.0387477817193113	ENSMUSG00000113212	Gm47435	predicted gene, 47435 [Source:MGI Symbol;Acc:MGI:6096386]	2.545147569541	0.0387477817193113	ENSMUSG00000105377	Gm43148	predicted gene 43148 [Source:MGI Symbol;Acc:MGI:5663285]	-1.80678554389924	0.0134363566959459
ENSMUSG00000112148	Lilrb4a	leukocyte immunoglobulin-like receptor, subfamily B, member 4A [Source:MGI Symbol;Acc:MGI:102701]	2.54338666273043	0.0446666767490474	ENSMUSG00000112148	Lilrb4a	leukocyte immunoglobulin-like receptor, subfamily B, member 4A [Source:MGI Symbol;Acc:MGI:102701]	2.54338666273043	0.0446666767490474	ENSMUSG00000111755	Gm47160	predicted gene, 47160 [Source:MGI Symbol;Acc:MGI:6095933]	-1.80467444619582	0.0124175402917432
ENSMUSG00000031255	Sytl4	synaptotagmin-like 4 [Source:MGI Symbol;Acc:MGI:1351606]	2.54028461657064	0.0273568234493851	ENSMUSG00000031255	Sytl4	synaptotagmin-like 4 [Source:MGI Symbol;Acc:MGI:1351606]	2.54028461657064	0.0273568234493851	ENSMUSG00000056682	4930465K10Rik	RIKEN cDNA 4930465K10 gene [Source:MGI Symbol;Acc:MGI:1914890]	-1.78853274902224	0.00494340637470435
ENSMUSG00000033777	Tlr13	toll-like receptor 13 [Source:MGI Symbol;Acc:MGI:3045213]	2.52508918979531	0.00444521988659592	ENSMUSG00000033777	Tlr13	toll-like receptor 13 [Source:MGI Symbol;Acc:MGI:3045213]	2.52508918979531	0.00444521988659592	ENSMUSG00000029491	Pde6b	phosphodiesterase 6B, cGMP, rod receptor, beta polypeptide [Source:MGI Symbol;Acc:MGI:97525]	-1.76954231547716	0.00752124997034036
ENSMUSG00000046694	Tent5b	terminal nucleotidyltransferase 5B [Source:MGI Symbol;Acc:MGI:2140500]	2.52091131108595	0.00113989046326618	ENSMUSG00000046694	Tent5b	terminal nucleotidyltransferase 5B [Source:MGI Symbol;Acc:MGI:2140500]	2.52091131108595	0.00113989046326618	ENSMUSG00000026683	Nuf2	NUF2, NDC80 kinetochore complex component [Source:MGI Symbol;Acc:MGI:1914227]	-1.7675772098175	0.00642523858071899
ENSMUSG00000068699	Flnc	filamin C, gamma [Source:MGI Symbol;Acc:MGI:95557]	2.51690337096854	0.00105824196304078	ENSMUSG00000068699	Flnc	filamin C, gamma [Source:MGI Symbol;Acc:MGI:95557]	2.51690337096854	0.00105824196304078	ENSMUSG00000036832	Lpar3	lysophosphatidic acid receptor 3 [Source:MGI Symbol;Acc:MGI:1929469]	-1.75566304728071	0.0428433942062518
ENSMUSG00000018822	Sfrp5	secreted frizzled-related sequence protein 5 [Source:MGI Symbol;Acc:MGI:1860298]	2.51553827321582	0.0477738047026665	ENSMUSG00000018822	Sfrp5	secreted frizzled-related sequence protein 5 [Source:MGI Symbol;Acc:MGI:1860298]	2.51553827321582	0.0477738047026665	ENSMUSG00000031831	Dnaaf1	dynein, axonemal assembly factor 1 [Source:MGI Symbol;Acc:MGI:1915520]	-1.74545978672344	0.019074464008487
ENSMUSG00000039899	Fgl2	fibrinogen-like protein 2 [Source:MGI Symbol;Acc:MGI:103266]	2.49783380354446	0.00194884690058935	ENSMUSG00000039899	Fgl2	fibrinogen-like protein 2 [Source:MGI Symbol;Acc:MGI:103266]	2.49783380354446	0.00194884690058935	ENSMUSG00000113864	Gm48381	predicted gene, 48381 [Source:MGI Symbol;Acc:MGI:6097859]	-1.74310931329556	0.014637206503393
ENSMUSG00000068246	Apol9b	apolipoprotein L 9b [Source:MGI Symbol;Acc:MGI:1919148]	2.49455320714084	0.0158851399279869	ENSMUSG00000068246	Apol9b	apolipoprotein L 9b [Source:MGI Symbol;Acc:MGI:1919148]	2.49455320714084	0.0158851399279869	ENSMUSG00000036480	Prss56	protease, serine 56 [Source:MGI Symbol;Acc:MGI:1916703]	-1.74112325917659	0.0274753067717381
ENSMUSG00000025185	Loxl4	lysyl oxidase-like 4 [Source:MGI Symbol;Acc:MGI:1914823]	2.48586634374251	0.0162227342581218	ENSMUSG00000025185	Loxl4	lysyl oxidase-like 4 [Source:MGI Symbol;Acc:MGI:1914823]	2.48586634374251	0.0162227342581218	ENSMUSG00000100593	1700119H24Rik	RIKEN cDNA 1700119H24 gene [Source:MGI Symbol;Acc:MGI:1923899]	-1.72774994342096	0.0019068695831645
ENSMUSG00000086298	Gm11716	predicted gene 11716 [Source:MGI Symbol;Acc:MGI:3649215]	2.48454528157899	0.0267641751134907	ENSMUSG00000086298	Gm11716	predicted gene 11716 [Source:MGI Symbol;Acc:MGI:3649215]	2.48454528157899	0.0267641751134907	ENSMUSG00000048281	Dleu7	deleted in lymphocytic leukemia, 7 [Source:MGI Symbol;Acc:MGI:2447771]	-1.72761792172198	0.000152685038763176
ENSMUSG00000037686	Aspg	asparaginase [Source:MGI Symbol;Acc:MGI:2144822]	2.4637241174353	0.0199701363085972	ENSMUSG00000037686	Aspg	asparaginase [Source:MGI Symbol;Acc:MGI:2144822]	2.4637241174353	0.0199701363085972	ENSMUSG00000086690	4933406J10Rik	RIKEN cDNA 4933406J10 gene [Source:MGI Symbol;Acc:MGI:1921308]	-1.72757853042433	0.0272511943117864
ENSMUSG00000104901	Gm42692	predicted gene 42692 [Source:MGI Symbol;Acc:MGI:5662829]	2.46339821191201	0.0177207140652295	ENSMUSG00000104901	Gm42692	predicted gene 42692 [Source:MGI Symbol;Acc:MGI:5662829]	2.46339821191201	0.0177207140652295	ENSMUSG00000092072	Gm4540	predicted gene 4540 [Source:MGI Symbol;Acc:MGI:3782724]	-1.72008505917549	0.0447419409657142
ENSMUSG00000044583	Tlr7	toll-like receptor 7 [Source:MGI Symbol;Acc:MGI:2176882]	2.46277786960586	0.00370090080609184	ENSMUSG00000044583	Tlr7	toll-like receptor 7 [Source:MGI Symbol;Acc:MGI:2176882]	2.46277786960586	0.00370090080609184	ENSMUSG00000059060	Rad51b	RAD51 paralog B [Source:MGI Symbol;Acc:MGI:1099436]	-1.70985792483519	0.0115094416840962
ENSMUSG00000066861	Oas1g	2'-5' oligoadenylate synthetase 1G [Source:MGI Symbol;Acc:MGI:97429]	2.45972580535929	0.0202907731612034	ENSMUSG00000066861	Oas1g	2'-5' oligoadenylate synthetase 1G [Source:MGI Symbol;Acc:MGI:97429]	2.45972580535929	0.0202907731612034	ENSMUSG00000056288	Gm11961	predicted gene 11961 [Source:MGI Symbol;Acc:MGI:3652303]	-1.70962202872916	0.00081953328055983
ENSMUSG00000059089	Fcgr4	Fc receptor, IgG, low affinity IV [Source:MGI Symbol;Acc:MGI:2179523]	2.45855099090885	0.0346931326462376	ENSMUSG00000059089	Fcgr4	Fc receptor, IgG, low affinity IV [Source:MGI Symbol;Acc:MGI:2179523]	2.45855099090885	0.0346931326462376	ENSMUSG00000096255	Dynlt1b	dynein light chain Tctex-type 1B [Source:MGI Symbol;Acc:MGI:98643]	-1.69324687351444	0.0435322057986788
ENSMUSG00000108251	Gm44112	predicted gene, 44112 [Source:MGI Symbol;Acc:MGI:5690504]	2.45693409586312	0.0266547749036771	ENSMUSG00000108251	Gm44112	predicted gene, 44112 [Source:MGI Symbol;Acc:MGI:5690504]	2.45693409586312	0.0266547749036771	ENSMUSG00000087173	Gm11337	predicted gene 11337 [Source:MGI Symbol;Acc:MGI:3651858]	-1.67799721954702	0.00473002869576334
ENSMUSG00000080582	Gm24907	predicted gene, 24907 [Source:MGI Symbol;Acc:MGI:5454684]	2.45421596626446	0.0393807534750914	ENSMUSG00000080582	Gm24907	predicted gene, 24907 [Source:MGI Symbol;Acc:MGI:5454684]	2.45421596626446	0.0393807534750914	ENSMUSG00000106229	Gm19409	predicted gene, 19409 [Source:MGI Symbol;Acc:MGI:5011594]	-1.67232331162662	0.00268247468910469
ENSMUSG00000034394	Lif	leukemia inhibitory factor [Source:MGI Symbol;Acc:MGI:96787]	2.45232156214048	0.000734898834103202	ENSMUSG00000034394	Lif	leukemia inhibitory factor [Source:MGI Symbol;Acc:MGI:96787]	2.45232156214048	0.000734898834103202	ENSMUSG00000085819	Ube4bos1	ubiquitination factor E4B, opposite strand 1 [Source:MGI Symbol;Acc:MGI:1925072]	-1.65195797646493	0.0131976356349872
ENSMUSG00000058952	Cfi	complement component factor i [Source:MGI Symbol;Acc:MGI:105937]	2.44194824212147	0.00582927291616313	ENSMUSG00000058952	Cfi	complement component factor i [Source:MGI Symbol;Acc:MGI:105937]	2.44194824212147	0.00582927291616313	ENSMUSG00000051920	Rspo2	R-spondin 2 [Source:MGI Symbol;Acc:MGI:1922667]	-1.65016875118613	0.00453555216786301
ENSMUSG00000053113	Socs3	suppressor of cytokine signaling 3 [Source:MGI Symbol;Acc:MGI:1201791]	2.43611050627206	0.000227136291569111	ENSMUSG00000053113	Socs3	suppressor of cytokine signaling 3 [Source:MGI Symbol;Acc:MGI:1201791]	2.43611050627206	0.000227136291569111	ENSMUSG00000097665	Gm16853	predicted gene, 16853 [Source:MGI Symbol;Acc:MGI:4439777]	-1.64178773515347	0.0176113504666317
ENSMUSG00000036030	Prtg	protogenin [Source:MGI Symbol;Acc:MGI:2444710]	2.41744912412577	3.10383511266117e-05	ENSMUSG00000036030	Prtg	protogenin [Source:MGI Symbol;Acc:MGI:2444710]	2.41744912412577	3.10383511266117e-05	ENSMUSG00000026622	Nek2	NIMA (never in mitosis gene a)-related expressed kinase 2 [Source:MGI Symbol;Acc:MGI:109359]	-1.63423104443928	0.030413286165714
ENSMUSG00000030921	Trim30a	tripartite motif-containing 30A [Source:MGI Symbol;Acc:MGI:98178]	2.41154583580056	0.000148468946647905	ENSMUSG00000030921	Trim30a	tripartite motif-containing 30A [Source:MGI Symbol;Acc:MGI:98178]	2.41154583580056	0.000148468946647905	ENSMUSG00000052562	Slc22a30	solute carrier family 22, member 30 [Source:MGI Symbol;Acc:MGI:2442750]	-1.62453329928064	0.00767853522166241
ENSMUSG00000022372	Sla	src-like adaptor [Source:MGI Symbol;Acc:MGI:104295]	2.40991661301233	0.004268447238092	ENSMUSG00000022372	Sla	src-like adaptor [Source:MGI Symbol;Acc:MGI:104295]	2.40991661301233	0.004268447238092	ENSMUSG00000025450	Gm9752	predicted gene 9752 [Source:MGI Symbol;Acc:MGI:3641896]	-1.62322969236094	0.0191785886090139
ENSMUSG00000021187	Tc2n	tandem C2 domains, nuclear [Source:MGI Symbol;Acc:MGI:1921663]	2.38987880070709	0.0378822822892386	ENSMUSG00000021187	Tc2n	tandem C2 domains, nuclear [Source:MGI Symbol;Acc:MGI:1921663]	2.38987880070709	0.0378822822892386	ENSMUSG00000022844	Pdia5	protein disulfide isomerase associated 5 [Source:MGI Symbol;Acc:MGI:1919849]	-1.61469089586915	0.000609992679803899
ENSMUSG00000102316	Gm37629	predicted gene, 37629 [Source:MGI Symbol;Acc:MGI:5610857]	2.38670237899205	0.0169357781119604	ENSMUSG00000102316	Gm37629	predicted gene, 37629 [Source:MGI Symbol;Acc:MGI:5610857]	2.38670237899205	0.0169357781119604	ENSMUSG00000023978	Prph2	peripherin 2 [Source:MGI Symbol;Acc:MGI:102791]	-1.6081230362795	0.00512913060999972
ENSMUSG00000032554	Trf	transferrin [Source:MGI Symbol;Acc:MGI:98821]	2.38598521773122	0.000119200144777605	ENSMUSG00000032554	Trf	transferrin [Source:MGI Symbol;Acc:MGI:98821]	2.38598521773122	0.000119200144777605	ENSMUSG00000034452	Slc24a1	solute carrier family 24 (sodium/potassium/calcium exchanger), member 1 [Source:MGI Symbol;Acc:MGI:2384871]	-1.60765042540204	0.010267212785392
ENSMUSG00000045394	Epcam	epithelial cell adhesion molecule [Source:MGI Symbol;Acc:MGI:106653]	2.37152229904622	0.0135518707215926	ENSMUSG00000045394	Epcam	epithelial cell adhesion molecule [Source:MGI Symbol;Acc:MGI:106653]	2.37152229904622	0.0135518707215926	ENSMUSG00000082660	Gm14612	predicted gene 14612 [Source:MGI Symbol;Acc:MGI:3705459]	-1.60758587905694	0.0276258789822803
ENSMUSG00000073489	Ifi204	interferon activated gene 204 [Source:MGI Symbol;Acc:MGI:96429]	2.37054267275083	0.00410129030832342	ENSMUSG00000073489	Ifi204	interferon activated gene 204 [Source:MGI Symbol;Acc:MGI:96429]	2.37054267275083	0.00410129030832342	ENSMUSG00000115315	Gnb1-ps2	guanine nucleotide binding protein (G protein), beta 1, pseudogene 2 [Source:MGI Symbol;Acc:MGI:2668077]	-1.60604706690985	0.0281942817206522
ENSMUSG00000042717	Ppp1r3a	protein phosphatase 1, regulatory subunit 3A [Source:MGI Symbol;Acc:MGI:2153588]	2.36489473240888	0.0452431230305158	ENSMUSG00000042717	Ppp1r3a	protein phosphatase 1, regulatory subunit 3A [Source:MGI Symbol;Acc:MGI:2153588]	2.36489473240888	0.0452431230305158	ENSMUSG00000037318	Traf3ip3	TRAF3 interacting protein 3 [Source:MGI Symbol;Acc:MGI:2441706]	-1.60152658616091	0.00198362702709853
ENSMUSG00000032372	Plscr2	phospholipid scramblase 2 [Source:MGI Symbol;Acc:MGI:1270860]	2.36429925824029	0.000102128317771645	ENSMUSG00000032372	Plscr2	phospholipid scramblase 2 [Source:MGI Symbol;Acc:MGI:1270860]	2.36429925824029	0.000102128317771645	ENSMUSG00000005696	Sh2d1a	SH2 domain containing 1A [Source:MGI Symbol;Acc:MGI:1328352]	-1.59726493271248	0.00931884886611204
ENSMUSG00000050808	Muc15	mucin 15 [Source:MGI Symbol;Acc:MGI:2442110]	2.36376557157678	0.0177832721679606	ENSMUSG00000050808	Muc15	mucin 15 [Source:MGI Symbol;Acc:MGI:2442110]	2.36376557157678	0.0177832721679606	ENSMUSG00000041872	Il17f	interleukin 17F [Source:MGI Symbol;Acc:MGI:2676631]	-1.5956348711199	0.0351707146826817
ENSMUSG00000035692	Isg15	ISG15 ubiquitin-like modifier [Source:MGI Symbol;Acc:MGI:1855694]	2.36357284853786	6.2239800252882e-05	ENSMUSG00000035692	Isg15	ISG15 ubiquitin-like modifier [Source:MGI Symbol;Acc:MGI:1855694]	2.36357284853786	6.2239800252882e-05	ENSMUSG00000103001	A930005N03Rik	RIKEN cDNA A930005N03 gene [Source:MGI Symbol;Acc:MGI:1924441]	-1.58928818927976	0.00986278892908443
ENSMUSG00000105584	Gm42588	predicted gene 42588 [Source:MGI Symbol;Acc:MGI:5662725]	2.35321747585695	0.0458628173054606	ENSMUSG00000105584	Gm42588	predicted gene 42588 [Source:MGI Symbol;Acc:MGI:5662725]	2.35321747585695	0.0458628173054606	ENSMUSG00000086232	Gm7546	predicted gene 7546 [Source:MGI Symbol;Acc:MGI:3644883]	-1.58396601966468	0.00216422895133484
ENSMUSG00000102330	Gm37234	predicted gene, 37234 [Source:MGI Symbol;Acc:MGI:5610462]	2.34636386033086	0.0431036973453811	ENSMUSG00000102330	Gm37234	predicted gene, 37234 [Source:MGI Symbol;Acc:MGI:5610462]	2.34636386033086	0.0431036973453811	ENSMUSG00000034837	Gnat1	guanine nucleotide binding protein, alpha transducing 1 [Source:MGI Symbol;Acc:MGI:95778]	-1.5832998611982	0.0168152571738743
ENSMUSG00000104429	2610034O05Rik	RIKEN cDNA 2610034O05 gene [Source:MGI Symbol;Acc:MGI:1923612]	2.34235644897888	0.0339329574706509	ENSMUSG00000104429	2610034O05Rik	RIKEN cDNA 2610034O05 gene [Source:MGI Symbol;Acc:MGI:1923612]	2.34235644897888	0.0339329574706509	ENSMUSG00000102498	Gm19445	predicted gene, 19445 [Source:MGI Symbol;Acc:MGI:5011630]	-1.57419701734516	0.0127816766706171
ENSMUSG00000030862	Cpxm2	carboxypeptidase X 2 (M14 family) [Source:MGI Symbol;Acc:MGI:1926006]	2.33852436604544	0.00291867445055244	ENSMUSG00000030862	Cpxm2	carboxypeptidase X 2 (M14 family) [Source:MGI Symbol;Acc:MGI:1926006]	2.33852436604544	0.00291867445055244	ENSMUSG00000023979	Guca1b	guanylate cyclase activator 1B [Source:MGI Symbol;Acc:MGI:1194489]	-1.57413793887503	0.0178767551611677
ENSMUSG00000022491	Glycam1	glycosylation dependent cell adhesion molecule 1 [Source:MGI Symbol;Acc:MGI:95759]	2.33710318167119	0.00776110899109017	ENSMUSG00000022491	Glycam1	glycosylation dependent cell adhesion molecule 1 [Source:MGI Symbol;Acc:MGI:95759]	2.33710318167119	0.00776110899109017	ENSMUSG00000102840	Gm38037	predicted gene, 38037 [Source:MGI Symbol;Acc:MGI:5611265]	-1.57185025009191	0.0372602480791508
ENSMUSG00000048108	Tmem72	transmembrane protein 72 [Source:MGI Symbol;Acc:MGI:2442707]	2.32779558826952	0.0107754951772756	ENSMUSG00000048108	Tmem72	transmembrane protein 72 [Source:MGI Symbol;Acc:MGI:2442707]	2.32779558826952	0.0107754951772756	ENSMUSG00000010492	Uckl1os	uridine-cytidine kinase 1-like 1, opposite strand [Source:MGI Symbol;Acc:MGI:3801877]	-1.56861712818963	0.000460411108420863
ENSMUSG00000102160	Gm36944	predicted gene, 36944 [Source:MGI Symbol;Acc:MGI:5610172]	2.32709810053785	0.0236137323407534	ENSMUSG00000102160	Gm36944	predicted gene, 36944 [Source:MGI Symbol;Acc:MGI:5610172]	2.32709810053785	0.0236137323407534	ENSMUSG00000052549	Arl13a	ADP-ribosylation factor-like 13A [Source:MGI Symbol;Acc:MGI:1921698]	-1.55456341043219	0.0265915664668571
ENSMUSG00000111157	Gm47887	predicted gene, 47887 [Source:MGI Symbol;Acc:MGI:6097116]	2.31684476983346	0.0103226426373807	ENSMUSG00000111157	Gm47887	predicted gene, 47887 [Source:MGI Symbol;Acc:MGI:6097116]	2.31684476983346	0.0103226426373807	ENSMUSG00000046814	Gchfr	GTP cyclohydrolase I feedback regulator [Source:MGI Symbol;Acc:MGI:2443977]	-1.55192491975545	0.00699849999761766
ENSMUSG00000071713	Csf2rb	colony stimulating factor 2 receptor, beta, low-affinity (granulocyte-macrophage) [Source:MGI Symbol;Acc:MGI:1339759]	2.30484047040826	0.00146982959376251	ENSMUSG00000071713	Csf2rb	colony stimulating factor 2 receptor, beta, low-affinity (granulocyte-macrophage) [Source:MGI Symbol;Acc:MGI:1339759]	2.30484047040826	0.00146982959376251	ENSMUSG00000075044	Slc22a29	solute carrier family 22. member 29 [Source:MGI Symbol;Acc:MGI:3605624]	-1.549773748182	0.0426406615219856
ENSMUSG00000106493	Mir9-1	microRNA 9-1 [Source:MGI Symbol;Acc:MGI:2676911]	2.30385200391001	0.0305985724464843	ENSMUSG00000106493	Mir9-1	microRNA 9-1 [Source:MGI Symbol;Acc:MGI:2676911]	2.30385200391001	0.0305985724464843	ENSMUSG00000035504	Reep6	receptor accessory protein 6 [Source:MGI Symbol;Acc:MGI:1917585]	-1.54551529675014	0.0113767573708007
ENSMUSG00000062157	Ifnlr1	interferon lambda receptor 1 [Source:MGI Symbol;Acc:MGI:2429859]	2.30376696656328	0.0049600201941499	ENSMUSG00000062157	Ifnlr1	interferon lambda receptor 1 [Source:MGI Symbol;Acc:MGI:2429859]	2.30376696656328	0.0049600201941499	ENSMUSG00000112264	Gm48505	predicted gene, 48505 [Source:MGI Symbol;Acc:MGI:6098035]	-1.54477543953418	0.0120737899587297
ENSMUSG00000026395	Ptprc	protein tyrosine phosphatase, receptor type, C [Source:MGI Symbol;Acc:MGI:97810]	2.28908609312481	0.000489429123252961	ENSMUSG00000026395	Ptprc	protein tyrosine phosphatase, receptor type, C [Source:MGI Symbol;Acc:MGI:97810]	2.28908609312481	0.000489429123252961	ENSMUSG00000052151	Plpp2	phospholipid phosphatase 2 [Source:MGI Symbol;Acc:MGI:1354945]	-1.5430096756978	0.00295869693715034
ENSMUSG00000049107	Ntf3	neurotrophin 3 [Source:MGI Symbol;Acc:MGI:97380]	2.28803432999636	0.019219678541867	ENSMUSG00000049107	Ntf3	neurotrophin 3 [Source:MGI Symbol;Acc:MGI:97380]	2.28803432999636	0.019219678541867	ENSMUSG00000113575	A930023M06Rik	RIKEN cDNA A930023M06 gene [Source:MGI Symbol;Acc:MGI:1925208]	-1.54274588411478	0.00562573677180356
ENSMUSG00000106994	Gm10829	predicted gene 10829 [Source:MGI Symbol;Acc:MGI:3641721]	2.28525554118261	0.0468790132198237	ENSMUSG00000106994	Gm10829	predicted gene 10829 [Source:MGI Symbol;Acc:MGI:3641721]	2.28525554118261	0.0468790132198237	ENSMUSG00000101008	Gm29442	predicted gene 29442 [Source:MGI Symbol;Acc:MGI:5580148]	-1.53859736627205	0.010098472165964
ENSMUSG00000057729	Prtn3	proteinase 3 [Source:MGI Symbol;Acc:MGI:893580]	2.28480169979448	0.00121333017141312	ENSMUSG00000057729	Prtn3	proteinase 3 [Source:MGI Symbol;Acc:MGI:893580]	2.28480169979448	0.00121333017141312	ENSMUSG00000116534	Gm49731	predicted gene, 49731 [Source:MGI Symbol;Acc:MGI:6215214]	-1.53796949147809	0.0197988175462213
ENSMUSG00000090215	Trim34b	tripartite motif-containing 34B [Source:MGI Symbol;Acc:MGI:4821264]	2.26670855818897	0.00553926127319712	ENSMUSG00000090215	Trim34b	tripartite motif-containing 34B [Source:MGI Symbol;Acc:MGI:4821264]	2.26670855818897	0.00553926127319712	ENSMUSG00000114627	B230220B15Rik	RIKEN cDNA B230220B15 gene [Source:MGI Symbol;Acc:MGI:2444601]	-1.52647271784416	0.0159593937150961
ENSMUSG00000103073	Gm37904	predicted gene, 37904 [Source:MGI Symbol;Acc:MGI:5611132]	2.25811240388954	0.00670348523332747	ENSMUSG00000103073	Gm37904	predicted gene, 37904 [Source:MGI Symbol;Acc:MGI:5611132]	2.25811240388954	0.00670348523332747	ENSMUSG00000098625	Mir6953	microRNA 6953 [Source:MGI Symbol;Acc:MGI:5531120]	-1.52571254095401	0.0430559214524992
ENSMUSG00000019489	Cd70	CD70 antigen [Source:MGI Symbol;Acc:MGI:1195273]	2.25038263375699	0.0378020529724165	ENSMUSG00000019489	Cd70	CD70 antigen [Source:MGI Symbol;Acc:MGI:1195273]	2.25038263375699	0.0378020529724165	ENSMUSG00000114902	Gm4118	predicted gene 4118 [Source:MGI Symbol;Acc:MGI:3782294]	-1.52397081907732	0.00794880787065355
ENSMUSG00000015437	Gzmb	granzyme B [Source:MGI Symbol;Acc:MGI:109267]	2.24568369641819	0.0482298334349398	ENSMUSG00000015437	Gzmb	granzyme B [Source:MGI Symbol;Acc:MGI:109267]	2.24568369641819	0.0482298334349398	ENSMUSG00000021123	Rdh12	retinol dehydrogenase 12 [Source:MGI Symbol;Acc:MGI:1925224]	-1.52327791279662	0.00678493874898034
ENSMUSG00000046718	Bst2	bone marrow stromal cell antigen 2 [Source:MGI Symbol;Acc:MGI:1916800]	2.24346508175328	0.00123446209316101	ENSMUSG00000046718	Bst2	bone marrow stromal cell antigen 2 [Source:MGI Symbol;Acc:MGI:1916800]	2.24346508175328	0.00123446209316101	ENSMUSG00000110020	Gm45441	predicted gene 45441 [Source:MGI Symbol;Acc:MGI:5791277]	-1.52289587969061	0.00628463629725288
ENSMUSG00000001025	S100a6	S100 calcium binding protein A6 (calcyclin) [Source:MGI Symbol;Acc:MGI:1339467]	2.23632910169878	1.48270262286045e-05	ENSMUSG00000001025	S100a6	S100 calcium binding protein A6 (calcyclin) [Source:MGI Symbol;Acc:MGI:1339467]	2.23632910169878	1.48270262286045e-05	ENSMUSG00000025386	Pde6g	phosphodiesterase 6G, cGMP-specific, rod, gamma [Source:MGI Symbol;Acc:MGI:97526]	-1.52245744444872	0.00654085117180158
ENSMUSG00000018927	Ccl6	chemokine (C-C motif) ligand 6 [Source:MGI Symbol;Acc:MGI:98263]	2.23534313028985	0.000157926875063401	ENSMUSG00000018927	Ccl6	chemokine (C-C motif) ligand 6 [Source:MGI Symbol;Acc:MGI:98263]	2.23534313028985	0.000157926875063401	ENSMUSG00000090206	Tepp	testis, prostate and placenta expressed [Source:MGI Symbol;Acc:MGI:1920657]	-1.51847393188307	0.00316534522726167
ENSMUSG00000074151	Nlrc5	NLR family, CARD domain containing 5 [Source:MGI Symbol;Acc:MGI:3612191]	2.23480420781427	0.000363545028373274	ENSMUSG00000074151	Nlrc5	NLR family, CARD domain containing 5 [Source:MGI Symbol;Acc:MGI:3612191]	2.23480420781427	0.000363545028373274	ENSMUSG00000005124	Ccn4	cellular communication network factor 4 [Source:MGI Symbol;Acc:MGI:1197008]	-1.51298105191013	0.0150787422047926
ENSMUSG00000079017	Ifi27l2a	interferon, alpha-inducible protein 27 like 2A [Source:MGI Symbol;Acc:MGI:1924183]	2.22479152565344	0.0132767377545644	ENSMUSG00000079017	Ifi27l2a	interferon, alpha-inducible protein 27 like 2A [Source:MGI Symbol;Acc:MGI:1924183]	2.22479152565344	0.0132767377545644	ENSMUSG00000079173	Zan	zonadhesin [Source:MGI Symbol;Acc:MGI:106656]	-1.51076961707297	0.0122349629580775
ENSMUSG00000022146	Osmr	oncostatin M receptor [Source:MGI Symbol;Acc:MGI:1330819]	2.2205621810398	3.85049416556333e-05	ENSMUSG00000022146	Osmr	oncostatin M receptor [Source:MGI Symbol;Acc:MGI:1330819]	2.2205621810398	3.85049416556333e-05	ENSMUSG00000097443	Gm17529	predicted gene, 17529 [Source:MGI Symbol;Acc:MGI:4937163]	-1.50746364637252	0.0145480805019446
ENSMUSG00000030669	Calca	calcitonin/calcitonin-related polypeptide, alpha [Source:MGI Symbol;Acc:MGI:2151253]	2.21285438629891	0.00239560092319546	ENSMUSG00000030669	Calca	calcitonin/calcitonin-related polypeptide, alpha [Source:MGI Symbol;Acc:MGI:2151253]	2.21285438629891	0.00239560092319546	ENSMUSG00000096001	2610528A11Rik	RIKEN cDNA 2610528A11 gene [Source:MGI Symbol;Acc:MGI:1917295]	-1.50478541537304	0.0207893690463586
ENSMUSG00000019945	Cabcoco1	ciliary associated calcium binding coiled-coil 1 [Source:MGI Symbol;Acc:MGI:1920537]	2.20788520865872	0.0435322057986788	ENSMUSG00000019945	Cabcoco1	ciliary associated calcium binding coiled-coil 1 [Source:MGI Symbol;Acc:MGI:1920537]	2.20788520865872	0.0435322057986788	ENSMUSG00000115389	Gm48936	predicted gene, 48936 [Source:MGI Symbol;Acc:MGI:6118253]	-1.50304729202684	0.0133424408612548
ENSMUSG00000097194	9330175E14Rik	RIKEN cDNA 9330175E14 gene [Source:MGI Symbol;Acc:MGI:2443913]	2.20675505094003	0.0116892489068456	ENSMUSG00000097194	9330175E14Rik	RIKEN cDNA 9330175E14 gene [Source:MGI Symbol;Acc:MGI:2443913]	2.20675505094003	0.0116892489068456	ENSMUSG00000024658	Gm9750	predicted gene 9750 [Source:MGI Symbol;Acc:MGI:3642669]	-1.50271742545131	0.0290223885139764
ENSMUSG00000039232	Stx11	syntaxin 11 [Source:MGI Symbol;Acc:MGI:1921982]	2.20672056001505	0.00724054451686789	ENSMUSG00000039232	Stx11	syntaxin 11 [Source:MGI Symbol;Acc:MGI:1921982]	2.20672056001505	0.00724054451686789	ENSMUSG00000043155	Hpdl	4-hydroxyphenylpyruvate dioxygenase-like [Source:MGI Symbol;Acc:MGI:2444646]	-1.49887274114148	0.0043804846387836
ENSMUSG00000061808	Ttr	transthyretin [Source:MGI Symbol;Acc:MGI:98865]	2.20002966515136	0.0033422822932294	ENSMUSG00000061808	Ttr	transthyretin [Source:MGI Symbol;Acc:MGI:98865]	2.20002966515136	0.0033422822932294	ENSMUSG00000115575	Gm49024	predicted gene, 49024 [Source:MGI Symbol;Acc:MGI:6118390]	-1.4901536366541	0.0220140410869692
ENSMUSG00000031844	Hsd17b2	hydroxysteroid (17-beta) dehydrogenase 2 [Source:MGI Symbol;Acc:MGI:1096386]	2.1934031964412	0.00011126760194466	ENSMUSG00000031844	Hsd17b2	hydroxysteroid (17-beta) dehydrogenase 2 [Source:MGI Symbol;Acc:MGI:1096386]	2.1934031964412	0.00011126760194466	ENSMUSG00000097666	A330094K24Rik	RIKEN cDNA A330094K24 gene [Source:MGI Symbol;Acc:MGI:1924343]	-1.48619620843677	0.00691471512676986
ENSMUSG00000020932	Gfap	glial fibrillary acidic protein [Source:MGI Symbol;Acc:MGI:95697]	2.18929214487308	0.000134910661305647	ENSMUSG00000020932	Gfap	glial fibrillary acidic protein [Source:MGI Symbol;Acc:MGI:95697]	2.18929214487308	0.000134910661305647	ENSMUSG00000087437	Gm13112	predicted gene 13112 [Source:MGI Symbol;Acc:MGI:3701127]	-1.48195609638654	0.000911925606031984
ENSMUSG00000097697	4833412C05Rik	RIKEN cDNA 4833412C05 gene [Source:MGI Symbol;Acc:MGI:1921154]	2.18313837468944	0.0341953806341293	ENSMUSG00000097697	4833412C05Rik	RIKEN cDNA 4833412C05 gene [Source:MGI Symbol;Acc:MGI:1921154]	2.18313837468944	0.0341953806341293	ENSMUSG00000106357	Gm8013	predicted gene 8013 [Source:MGI Symbol;Acc:MGI:3648644]	-1.48155974674439	0.0161943230450466
ENSMUSG00000050271	Prag1	PEAK1 related kinase activating pseudokinase 1 [Source:MGI Symbol;Acc:MGI:1196223]	2.18046964914353	0.00168766402747529	ENSMUSG00000050271	Prag1	PEAK1 related kinase activating pseudokinase 1 [Source:MGI Symbol;Acc:MGI:1196223]	2.18046964914353	0.00168766402747529	ENSMUSG00000111785	Gm39464	predicted gene, 39464 [Source:MGI Symbol;Acc:MGI:5622349]	-1.47910834653973	0.0331951136051828
ENSMUSG00000083518	Gm9429	predicted gene 9429 [Source:MGI Symbol;Acc:MGI:3643631]	2.17826057673415	0.0355279429204643	ENSMUSG00000083518	Gm9429	predicted gene 9429 [Source:MGI Symbol;Acc:MGI:3643631]	2.17826057673415	0.0355279429204643	ENSMUSG00000005583	Mef2c	myocyte enhancer factor 2C [Source:MGI Symbol;Acc:MGI:99458]	-1.47568583027647	0.0124175402917432
ENSMUSG00000031101	Sash3	SAM and SH3 domain containing 3 [Source:MGI Symbol;Acc:MGI:1921381]	2.17527265417637	0.00363324819185951	ENSMUSG00000031101	Sash3	SAM and SH3 domain containing 3 [Source:MGI Symbol;Acc:MGI:1921381]	2.17527265417637	0.00363324819185951	ENSMUSG00000032514	Ttc21a	tetratricopeptide repeat domain 21A [Source:MGI Symbol;Acc:MGI:1921302]	-1.47490923552565	0.00409439433300281
ENSMUSG00000028037	Ifi44	interferon-induced protein 44 [Source:MGI Symbol;Acc:MGI:2443016]	2.17334804621995	0.0318101413353602	ENSMUSG00000028037	Ifi44	interferon-induced protein 44 [Source:MGI Symbol;Acc:MGI:2443016]	2.17334804621995	0.0318101413353602	ENSMUSG00000063109	Dgkeos	diacylglycerol kinase, epsilon, opposite strand [Source:MGI Symbol;Acc:MGI:3041185]	-1.4707848902503	0.0113503398852659
ENSMUSG00000044646	Zbtb7c	zinc finger and BTB domain containing 7C [Source:MGI Symbol;Acc:MGI:2443302]	2.1667933612264	0.00117352836339835	ENSMUSG00000044646	Zbtb7c	zinc finger and BTB domain containing 7C [Source:MGI Symbol;Acc:MGI:2443302]	2.1667933612264	0.00117352836339835	ENSMUSG00000025340	Rabgef1	RAB guanine nucleotide exchange factor (GEF) 1 [Source:MGI Symbol;Acc:MGI:1929459]	-1.46574213540796	0.00185577601609408
ENSMUSG00000056427	Slit3	slit guidance ligand 3 [Source:MGI Symbol;Acc:MGI:1315202]	2.16657297353512	0.00442580010205268	ENSMUSG00000056427	Slit3	slit guidance ligand 3 [Source:MGI Symbol;Acc:MGI:1315202]	2.16657297353512	0.00442580010205268	ENSMUSG00000087307	Gm12925	predicted gene 12925 [Source:MGI Symbol;Acc:MGI:3651536]	-1.46386280065231	0.0256562966345611
ENSMUSG00000035352	Ccl12	chemokine (C-C motif) ligand 12 [Source:MGI Symbol;Acc:MGI:108224]	2.15954290136809	0.0282796129940205	ENSMUSG00000035352	Ccl12	chemokine (C-C motif) ligand 12 [Source:MGI Symbol;Acc:MGI:108224]	2.15954290136809	0.0282796129940205	ENSMUSG00000086262	A930031H19Rik	RIKEN cDNA A930031H19 gene [Source:MGI Symbol;Acc:MGI:1925085]	-1.45874832089826	0.0249859929264627
ENSMUSG00000031805	Jak3	Janus kinase 3 [Source:MGI Symbol;Acc:MGI:99928]	2.1576442695895	9.14963515171738e-05	ENSMUSG00000031805	Jak3	Janus kinase 3 [Source:MGI Symbol;Acc:MGI:99928]	2.1576442695895	9.14963515171738e-05	ENSMUSG00000050304	Slc25a2	solute carrier family 25 (mitochondrial carrier, ornithine transporter) member 2 [Source:MGI Symbol;Acc:MGI:2137907]	-1.45546357308543	0.00688050441541787
ENSMUSG00000051435	Fhad1	forkhead-associated (FHA) phosphopeptide binding domain 1 [Source:MGI Symbol;Acc:MGI:1920323]	2.14820078654588	0.0256129740429405	ENSMUSG00000051435	Fhad1	forkhead-associated (FHA) phosphopeptide binding domain 1 [Source:MGI Symbol;Acc:MGI:1920323]	2.14820078654588	0.0256129740429405	ENSMUSG00000030402	Ppm1n	protein phosphatase, Mg2+/Mn2+ dependent, 1N (putative) [Source:MGI Symbol;Acc:MGI:2142330]	-1.44716892991615	0.00425913953006273
ENSMUSG00000040552	C3ar1	complement component 3a receptor 1 [Source:MGI Symbol;Acc:MGI:1097680]	2.1460433676469	0.00475641598438128	ENSMUSG00000040552	C3ar1	complement component 3a receptor 1 [Source:MGI Symbol;Acc:MGI:1097680]	2.1460433676469	0.00475641598438128	ENSMUSG00000104966	Gm43273	predicted gene 43273 [Source:MGI Symbol;Acc:MGI:5663410]	-1.43832761453612	0.00701943236554627
ENSMUSG00000060550	H2-Q7	histocompatibility 2, Q region locus 7 [Source:MGI Symbol;Acc:MGI:95936]	2.14483246527803	0.000724012833256428	ENSMUSG00000060550	H2-Q7	histocompatibility 2, Q region locus 7 [Source:MGI Symbol;Acc:MGI:95936]	2.14483246527803	0.000724012833256428	ENSMUSG00000096351	Samd11	sterile alpha motif domain containing 11 [Source:MGI Symbol;Acc:MGI:2446220]	-1.43195329990269	0.0110241416915815
ENSMUSG00000079293	Clec7a	C-type lectin domain family 7, member a [Source:MGI Symbol;Acc:MGI:1861431]	2.14241023285765	0.00149545443944858	ENSMUSG00000079293	Clec7a	C-type lectin domain family 7, member a [Source:MGI Symbol;Acc:MGI:1861431]	2.14241023285765	0.00149545443944858	ENSMUSG00000027323	Rad51	RAD51 recombinase [Source:MGI Symbol;Acc:MGI:97890]	-1.43057426823209	0.000941472699758886
ENSMUSG00000035200	Chrnb4	cholinergic receptor, nicotinic, beta polypeptide 4 [Source:MGI Symbol;Acc:MGI:87892]	2.14236709246497	0.000710089739153322	ENSMUSG00000035200	Chrnb4	cholinergic receptor, nicotinic, beta polypeptide 4 [Source:MGI Symbol;Acc:MGI:87892]	2.14236709246497	0.000710089739153322	ENSMUSG00000081800	Gm14200	predicted gene 14200 [Source:MGI Symbol;Acc:MGI:3651374]	-1.42934945818824	0.0345227617658811
ENSMUSG00000036814	Slc6a20a	solute carrier family 6 (neurotransmitter transporter), member 20A [Source:MGI Symbol;Acc:MGI:2143217]	2.13521676680551	0.0172271243159814	ENSMUSG00000036814	Slc6a20a	solute carrier family 6 (neurotransmitter transporter), member 20A [Source:MGI Symbol;Acc:MGI:2143217]	2.13521676680551	0.0172271243159814	ENSMUSG00000032420	Nt5e	5' nucleotidase, ecto [Source:MGI Symbol;Acc:MGI:99782]	-1.42791706019016	0.0130541298295538
ENSMUSG00000024397	Aif1	allograft inflammatory factor 1 [Source:MGI Symbol;Acc:MGI:1343098]	2.13203651099935	0.00138387341673895	ENSMUSG00000024397	Aif1	allograft inflammatory factor 1 [Source:MGI Symbol;Acc:MGI:1343098]	2.13203651099935	0.00138387341673895	ENSMUSG00000032292	Nr2e3	nuclear receptor subfamily 2, group E, member 3 [Source:MGI Symbol;Acc:MGI:1346317]	-1.42694421481403	0.019498753089986
ENSMUSG00000074361	C5ar2	complement component 5a receptor 2 [Source:MGI Symbol;Acc:MGI:2442013]	2.12592050857487	0.0400600408081135	ENSMUSG00000074361	C5ar2	complement component 5a receptor 2 [Source:MGI Symbol;Acc:MGI:2442013]	2.12592050857487	0.0400600408081135	ENSMUSG00000032715	Trib3	tribbles pseudokinase 3 [Source:MGI Symbol;Acc:MGI:1345675]	-1.41491658547586	0.00178557614393717
ENSMUSG00000074577	Ripor3	RIPOR family member 3 [Source:MGI Symbol;Acc:MGI:1916803]	2.12082429638338	0.0150362008654812	ENSMUSG00000074577	Ripor3	RIPOR family member 3 [Source:MGI Symbol;Acc:MGI:1916803]	2.12082429638338	0.0150362008654812	ENSMUSG00000097832	Gm26912	predicted gene, 26912 [Source:MGI Symbol;Acc:MGI:5477406]	-1.41472657247346	0.00681866154059716
ENSMUSG00000098112	Bin2	bridging integrator 2 [Source:MGI Symbol;Acc:MGI:3611448]	2.10676560725099	0.00011974706432824	ENSMUSG00000098112	Bin2	bridging integrator 2 [Source:MGI Symbol;Acc:MGI:3611448]	2.10676560725099	0.00011974706432824	ENSMUSG00000021384	Susd3	sushi domain containing 3 [Source:MGI Symbol;Acc:MGI:1913579]	-1.4127794652797	0.00512913060999972
ENSMUSG00000049988	Lrrc25	leucine rich repeat containing 25 [Source:MGI Symbol;Acc:MGI:2445284]	2.08562704181388	0.0124175402917432	ENSMUSG00000049988	Lrrc25	leucine rich repeat containing 25 [Source:MGI Symbol;Acc:MGI:2445284]	2.08562704181388	0.0124175402917432	ENSMUSG00000072624	Gm5460	predicted gene 5460 [Source:MGI Symbol;Acc:MGI:3643519]	-1.41177835302249	0.0234479803526842
ENSMUSG00000108254	Gm43908	predicted gene, 43908 [Source:MGI Symbol;Acc:MGI:5690300]	2.08042770129425	0.0391204287943805	ENSMUSG00000108254	Gm43908	predicted gene, 43908 [Source:MGI Symbol;Acc:MGI:5690300]	2.08042770129425	0.0391204287943805	ENSMUSG00000024227	Pdzph1	PDZ and pleckstrin homology domains 1 [Source:MGI Symbol;Acc:MGI:1916489]	-1.40857894661871	0.0350703341748126
ENSMUSG00000038775	Vill	villin-like [Source:MGI Symbol;Acc:MGI:1201781]	2.07457514449138	0.0164860836517242	ENSMUSG00000038775	Vill	villin-like [Source:MGI Symbol;Acc:MGI:1201781]	2.07457514449138	0.0164860836517242	ENSMUSG00000097387	4930563E18Rik	RIKEN cDNA 4930563E18 gene [Source:MGI Symbol;Acc:MGI:1922620]	-1.40691626177594	0.00585636318152813
ENSMUSG00000045502	Hcar2	hydroxycarboxylic acid receptor 2 [Source:MGI Symbol;Acc:MGI:1933383]	2.07083082415296	0.0498568009516586	ENSMUSG00000045502	Hcar2	hydroxycarboxylic acid receptor 2 [Source:MGI Symbol;Acc:MGI:1933383]	2.07083082415296	0.0498568009516586	ENSMUSG00000049969	Plekhf2	pleckstrin homology domain containing, family F (with FYVE domain) member 2 [Source:MGI Symbol;Acc:MGI:1919051]	-1.40594529008578	0.00432851757444042
ENSMUSG00000078954	Arhgap8	Rho GTPase activating protein 8 [Source:MGI Symbol;Acc:MGI:1920417]	2.06987778292535	0.00869734320001674	ENSMUSG00000078954	Arhgap8	Rho GTPase activating protein 8 [Source:MGI Symbol;Acc:MGI:1920417]	2.06987778292535	0.00869734320001674	ENSMUSG00000048922	Cdca2	cell division cycle associated 2 [Source:MGI Symbol;Acc:MGI:1919787]	-1.40539717483028	0.00472765912405148
ENSMUSG00000043740	B430306N03Rik	RIKEN cDNA B430306N03 gene [Source:MGI Symbol;Acc:MGI:2443478]	2.06750853227954	0.0376562373624251	ENSMUSG00000043740	B430306N03Rik	RIKEN cDNA B430306N03 gene [Source:MGI Symbol;Acc:MGI:2443478]	2.06750853227954	0.0376562373624251	ENSMUSG00000024575	Pde6a	phosphodiesterase 6A, cGMP-specific, rod, alpha [Source:MGI Symbol;Acc:MGI:97524]	-1.40489622910679	0.0150089930196308
ENSMUSG00000022901	Cd86	CD86 antigen [Source:MGI Symbol;Acc:MGI:101773]	2.06681740409191	0.00773127367187439	ENSMUSG00000022901	Cd86	CD86 antigen [Source:MGI Symbol;Acc:MGI:101773]	2.06681740409191	0.00773127367187439	ENSMUSG00000116712	Gm49598	predicted gene, 49598 [Source:MGI Symbol;Acc:MGI:6215005]	-1.40190143343506	0.0376562373624251
ENSMUSG00000037490	Slc2a12	solute carrier family 2 (facilitated glucose transporter), member 12 [Source:MGI Symbol;Acc:MGI:3052471]	2.06271677568967	0.00374458008884727	ENSMUSG00000037490	Slc2a12	solute carrier family 2 (facilitated glucose transporter), member 12 [Source:MGI Symbol;Acc:MGI:3052471]	2.06271677568967	0.00374458008884727	ENSMUSG00000071648	Rom1	rod outer segment membrane protein 1 [Source:MGI Symbol;Acc:MGI:97998]	-1.40110966699317	0.00291867445055244
ENSMUSG00000057596	Trim30d	tripartite motif-containing 30D [Source:MGI Symbol;Acc:MGI:3035181]	2.05638437248493	0.00125092785856364	ENSMUSG00000057596	Trim30d	tripartite motif-containing 30D [Source:MGI Symbol;Acc:MGI:3035181]	2.05638437248493	0.00125092785856364	ENSMUSG00000019850	Tnfaip3	tumor necrosis factor, alpha-induced protein 3 [Source:MGI Symbol;Acc:MGI:1196377]	-1.39918003522555	0.00170924276877191
ENSMUSG00000063767	S100a7a	S100 calcium binding protein A7A [Source:MGI Symbol;Acc:MGI:2687194]	2.05374419237778	0.0232205157213758	ENSMUSG00000063767	S100a7a	S100 calcium binding protein A7A [Source:MGI Symbol;Acc:MGI:2687194]	2.05374419237778	0.0232205157213758	ENSMUSG00000107225	Gm43637	predicted gene 43637 [Source:MGI Symbol;Acc:MGI:5663774]	-1.39778262791127	0.0113497489933775
ENSMUSG00000037405	Icam1	intercellular adhesion molecule 1 [Source:MGI Symbol;Acc:MGI:96392]	2.05232439325598	0.000148468946647905	ENSMUSG00000037405	Icam1	intercellular adhesion molecule 1 [Source:MGI Symbol;Acc:MGI:96392]	2.05232439325598	0.000148468946647905	ENSMUSG00000099338	2810030D12Rik	RIKEN cDNA 2810030D12 gene [Source:MGI Symbol;Acc:MGI:1925585]	-1.3969654026812	0.00260828500115949
ENSMUSG00000013707	Tnfaip8l2	tumor necrosis factor, alpha-induced protein 8-like 2 [Source:MGI Symbol;Acc:MGI:1917019]	2.05212908890726	0.00782564861644872	ENSMUSG00000013707	Tnfaip8l2	tumor necrosis factor, alpha-induced protein 8-like 2 [Source:MGI Symbol;Acc:MGI:1917019]	2.05212908890726	0.00782564861644872	ENSMUSG00000047298	Kcnv2	potassium channel, subfamily V, member 2 [Source:MGI Symbol;Acc:MGI:2670981]	-1.39589707079201	0.00952655902763795
ENSMUSG00000027514	Zbp1	Z-DNA binding protein 1 [Source:MGI Symbol;Acc:MGI:1927449]	2.05143078610688	0.00218758845614048	ENSMUSG00000027514	Zbp1	Z-DNA binding protein 1 [Source:MGI Symbol;Acc:MGI:1927449]	2.05143078610688	0.00218758845614048	ENSMUSG00000082415	Gm12486	predicted gene 12486 [Source:MGI Symbol;Acc:MGI:3650949]	-1.39469684599338	0.00996445591849464
ENSMUSG00000084128	Esrp2	epithelial splicing regulatory protein 2 [Source:MGI Symbol;Acc:MGI:1924661]	2.04243299760073	0.0498862325720805	ENSMUSG00000084128	Esrp2	epithelial splicing regulatory protein 2 [Source:MGI Symbol;Acc:MGI:1924661]	2.04243299760073	0.0498862325720805	ENSMUSG00000004655	Aqp1	aquaporin 1 [Source:MGI Symbol;Acc:MGI:103201]	-1.39389039334803	0.0101277157099052
ENSMUSG00000069456	Rdh16	retinol dehydrogenase 16 [Source:MGI Symbol;Acc:MGI:1201375]	2.03313594529369	0.0118070916557468	ENSMUSG00000069456	Rdh16	retinol dehydrogenase 16 [Source:MGI Symbol;Acc:MGI:1201375]	2.03313594529369	0.0118070916557468	ENSMUSG00000091908	Gm17231	predicted gene 17231 [Source:MGI Symbol;Acc:MGI:4938058]	-1.39307231294382	0.00888171612070663
ENSMUSG00000079110	Capn3	calpain 3 [Source:MGI Symbol;Acc:MGI:107437]	2.0236130768846	0.00185234971397001	ENSMUSG00000079110	Capn3	calpain 3 [Source:MGI Symbol;Acc:MGI:107437]	2.0236130768846	0.00185234971397001	ENSMUSG00000074259	Gramd2	GRAM domain containing 2 [Source:MGI Symbol;Acc:MGI:3528937]	-1.3852971747096	0.0220140410869692
ENSMUSG00000082467	Gm6743	predicted pseudogene 6743 [Source:MGI Symbol;Acc:MGI:3648616]	2.01320271983906	0.0495697522053972	ENSMUSG00000082467	Gm6743	predicted pseudogene 6743 [Source:MGI Symbol;Acc:MGI:3648616]	2.01320271983906	0.0495697522053972	ENSMUSG00000102097	A930006L05Rik	RIKEN cDNA A930006L05 gene [Source:MGI Symbol;Acc:MGI:3045290]	-1.37967486859855	0.0230739650517652
ENSMUSG00000040152	Thbs1	thrombospondin 1 [Source:MGI Symbol;Acc:MGI:98737]	2.00552001903321	0.00234089591666426	ENSMUSG00000040152	Thbs1	thrombospondin 1 [Source:MGI Symbol;Acc:MGI:98737]	2.00552001903321	0.00234089591666426	ENSMUSG00000085968	Gm13027	predicted gene 13027 [Source:MGI Symbol;Acc:MGI:3651912]	-1.37170224317052	0.00196135780452855
ENSMUSG00000108085	A930014E10Rik	RIKEN cDNA A930014E10 gene [Source:MGI Symbol;Acc:MGI:1925685]	1.97634483788441	0.0345440107031002	ENSMUSG00000108085	A930014E10Rik	RIKEN cDNA A930014E10 gene [Source:MGI Symbol;Acc:MGI:1925685]	1.97634483788441	0.0345440107031002	ENSMUSG00000024842	Cabp4	calcium binding protein 4 [Source:MGI Symbol;Acc:MGI:1920910]	-1.36967480512265	0.00552230193463262
ENSMUSG00000033220	Rac2	Rac family small GTPase 2 [Source:MGI Symbol;Acc:MGI:97846]	1.97448910626748	0.00479305031011143	ENSMUSG00000033220	Rac2	Rac family small GTPase 2 [Source:MGI Symbol;Acc:MGI:97846]	1.97448910626748	0.00479305031011143	ENSMUSG00000021255	Esrrb	estrogen related receptor, beta [Source:MGI Symbol;Acc:MGI:1346832]	-1.36555045787728	0.0426554526395805
ENSMUSG00000084644	Gm24379	predicted gene, 24379 [Source:MGI Symbol;Acc:MGI:5454156]	1.9723180680838	0.0206370710745214	ENSMUSG00000084644	Gm24379	predicted gene, 24379 [Source:MGI Symbol;Acc:MGI:5454156]	1.9723180680838	0.0206370710745214	ENSMUSG00000097254	C430042M11Rik	RIKEN cDNA C430042M11 gene [Source:MGI Symbol;Acc:MGI:2443186]	-1.36534798255142	0.00114067599153162
ENSMUSG00000035208	Slfn8	schlafen 8 [Source:MGI Symbol;Acc:MGI:2672859]	1.97209089649709	0.0230556345019591	ENSMUSG00000035208	Slfn8	schlafen 8 [Source:MGI Symbol;Acc:MGI:2672859]	1.97209089649709	0.0230556345019591	ENSMUSG00000113671	Gm2233	predicted gene 2233 [Source:MGI Symbol;Acc:MGI:3780403]	-1.3625319229271	0.00291608393325707
ENSMUSG00000028874	Fgr	FGR proto-oncogene, Src family tyrosine kinase [Source:MGI Symbol;Acc:MGI:95527]	1.97056296566639	0.027645718737931	ENSMUSG00000028874	Fgr	FGR proto-oncogene, Src family tyrosine kinase [Source:MGI Symbol;Acc:MGI:95527]	1.97056296566639	0.027645718737931	ENSMUSG00000106458	Gm42633	predicted gene 42633 [Source:MGI Symbol;Acc:MGI:5662770]	-1.35750730649708	0.0298085028011928
ENSMUSG00000079162	Trim43b	tripartite motif-containing 43B [Source:MGI Symbol;Acc:MGI:3648996]	1.96990146362509	0.0343955767608774	ENSMUSG00000079162	Trim43b	tripartite motif-containing 43B [Source:MGI Symbol;Acc:MGI:3648996]	1.96990146362509	0.0343955767608774	ENSMUSG00000090199	Gm16029	predicted gene 16029 [Source:MGI Symbol;Acc:MGI:3801714]	-1.35578954837816	0.0329301404489975
ENSMUSG00000037225	Fgf2	fibroblast growth factor 2 [Source:MGI Symbol;Acc:MGI:95516]	1.96232579726949	0.0018727427041767	ENSMUSG00000037225	Fgf2	fibroblast growth factor 2 [Source:MGI Symbol;Acc:MGI:95516]	1.96232579726949	0.0018727427041767	ENSMUSG00000086942	Gm15489	predicted gene 15489 [Source:MGI Symbol;Acc:MGI:3705099]	-1.34980722772835	0.0343484135296504
ENSMUSG00000060044	Tmem26	transmembrane protein 26 [Source:MGI Symbol;Acc:MGI:2143537]	1.96219404143618	0.00101940996112574	ENSMUSG00000060044	Tmem26	transmembrane protein 26 [Source:MGI Symbol;Acc:MGI:2143537]	1.96219404143618	0.00101940996112574	ENSMUSG00000078588	Ccdc24	coiled-coil domain containing 24 [Source:MGI Symbol;Acc:MGI:2685874]	-1.34073550895536	0.0103551817532243
ENSMUSG00000026435	Slc45a3	solute carrier family 45, member 3 [Source:MGI Symbol;Acc:MGI:1922082]	1.95025174542271	0.0345440107031002	ENSMUSG00000026435	Slc45a3	solute carrier family 45, member 3 [Source:MGI Symbol;Acc:MGI:1922082]	1.95025174542271	0.0345440107031002	ENSMUSG00000089742	Gm15898	predicted gene 15898 [Source:MGI Symbol;Acc:MGI:3802167]	-1.34033176610073	0.0269260555127469
ENSMUSG00000028003	Lrat	lecithin-retinol acyltransferase (phosphatidylcholine-retinol-O-acyltransferase) [Source:MGI Symbol;Acc:MGI:1891259]	1.94983886149645	0.00956439539215162	ENSMUSG00000028003	Lrat	lecithin-retinol acyltransferase (phosphatidylcholine-retinol-O-acyltransferase) [Source:MGI Symbol;Acc:MGI:1891259]	1.94983886149645	0.00956439539215162	ENSMUSG00000029064	Gnb1	guanine nucleotide binding protein (G protein), beta 1 [Source:MGI Symbol;Acc:MGI:95781]	-1.34025768755555	0.00740085025030052
ENSMUSG00000024697	Gna14	guanine nucleotide binding protein, alpha 14 [Source:MGI Symbol;Acc:MGI:95769]	1.94766806211872	0.000216490096348008	ENSMUSG00000024697	Gna14	guanine nucleotide binding protein, alpha 14 [Source:MGI Symbol;Acc:MGI:95769]	1.94766806211872	0.000216490096348008	ENSMUSG00000107813	Gm44434	predicted gene, 44434 [Source:MGI Symbol;Acc:MGI:5690826]	-1.32926417255554	0.0316035800742534
ENSMUSG00000070034	Sp110	Sp110 nuclear body protein [Source:MGI Symbol;Acc:MGI:1923364]	1.9453351961712	0.0290361340235697	ENSMUSG00000070034	Sp110	Sp110 nuclear body protein [Source:MGI Symbol;Acc:MGI:1923364]	1.9453351961712	0.0290361340235697	ENSMUSG00000034829	Nxnl1	nucleoredoxin-like 1 [Source:MGI Symbol;Acc:MGI:1924446]	-1.32859625900204	0.0105142266726059
ENSMUSG00000084843	B230312C02Rik	RIKEN cDNA B230312C02 gene [Source:MGI Symbol;Acc:MGI:2444130]	1.93856276475249	0.0273483565685308	ENSMUSG00000084843	B230312C02Rik	RIKEN cDNA B230312C02 gene [Source:MGI Symbol;Acc:MGI:2444130]	1.93856276475249	0.0273483565685308	ENSMUSG00000036395	Glb1l2	galactosidase, beta 1-like 2 [Source:MGI Symbol;Acc:MGI:2388283]	-1.3271093759654	0.00463032119032095
ENSMUSG00000046413	Irx3os	iroquois homeobox 3, opposite strand [Source:MGI Symbol;Acc:MGI:2441953]	1.93778278961498	0.00562573677180356	ENSMUSG00000046413	Irx3os	iroquois homeobox 3, opposite strand [Source:MGI Symbol;Acc:MGI:2441953]	1.93778278961498	0.00562573677180356	ENSMUSG00000090077	Lime1	Lck interacting transmembrane adaptor 1 [Source:MGI Symbol;Acc:MGI:1919949]	-1.32556673142666	0.043222411410801
ENSMUSG00000040569	Slc26a7	solute carrier family 26, member 7 [Source:MGI Symbol;Acc:MGI:2384791]	1.93199129423667	0.0100730431814859	ENSMUSG00000040569	Slc26a7	solute carrier family 26, member 7 [Source:MGI Symbol;Acc:MGI:2384791]	1.93199129423667	0.0100730431814859	ENSMUSG00000097211	BC065403	cDNA sequence BC065403 [Source:MGI Symbol;Acc:MGI:3697430]	-1.32454557015526	0.0080036760333518
ENSMUSG00000055172	C1ra	complement component 1, r subcomponent A [Source:MGI Symbol;Acc:MGI:1355313]	1.91613416835819	0.000224680819177908	ENSMUSG00000055172	C1ra	complement component 1, r subcomponent A [Source:MGI Symbol;Acc:MGI:1355313]	1.91613416835819	0.000224680819177908	ENSMUSG00000084788	Gm11342	predicted gene 11342 [Source:MGI Symbol;Acc:MGI:3652098]	-1.32370334946077	0.0264957263762609
ENSMUSG00000010461	Eya4	EYA transcriptional coactivator and phosphatase 4 [Source:MGI Symbol;Acc:MGI:1337104]	1.91199575320358	0.00114847201452642	ENSMUSG00000010461	Eya4	EYA transcriptional coactivator and phosphatase 4 [Source:MGI Symbol;Acc:MGI:1337104]	1.91199575320358	0.00114847201452642	ENSMUSG00000030878	Cdr2	cerebellar degeneration-related 2 [Source:MGI Symbol;Acc:MGI:1100885]	-1.32285359231237	0.0132986386390088
ENSMUSG00000111064	Gm30285	predicted gene, 30285 [Source:MGI Symbol;Acc:MGI:5589444]	1.9073764556616	0.0391649835069485	ENSMUSG00000111064	Gm30285	predicted gene, 30285 [Source:MGI Symbol;Acc:MGI:5589444]	1.9073764556616	0.0391649835069485	ENSMUSG00000071653	1810009A15Rik	RIKEN cDNA 1810009A15 gene [Source:MGI Symbol;Acc:MGI:1913526]	-1.3228125745456	0.00328618140844432
ENSMUSG00000052142	Rasal3	RAS protein activator like 3 [Source:MGI Symbol;Acc:MGI:2444128]	1.90524437594844	0.0019068695831645	ENSMUSG00000052142	Rasal3	RAS protein activator like 3 [Source:MGI Symbol;Acc:MGI:2444128]	1.90524437594844	0.0019068695831645	ENSMUSG00000056043	Rgs9bp	regulator of G-protein signalling 9 binding protein [Source:MGI Symbol;Acc:MGI:2384418]	-1.32058088542324	0.00652851361696521
ENSMUSG00000036896	C1qc	complement component 1, q subcomponent, C chain [Source:MGI Symbol;Acc:MGI:88225]	1.90153675754543	1.02822215202148e-06	ENSMUSG00000036896	C1qc	complement component 1, q subcomponent, C chain [Source:MGI Symbol;Acc:MGI:88225]	1.90153675754543	1.02822215202148e-06	ENSMUSG00000076434	Wfdc3	WAP four-disulfide core domain 3 [Source:MGI Symbol;Acc:MGI:1923897]	-1.3176206237199	0.0043304076064585
ENSMUSG00000059891	Tsks	testis-specific serine kinase substrate [Source:MGI Symbol;Acc:MGI:1347560]	1.89047604409929	0.00663961226603181	ENSMUSG00000059891	Tsks	testis-specific serine kinase substrate [Source:MGI Symbol;Acc:MGI:1347560]	1.89047604409929	0.00663961226603181	ENSMUSG00000067219	Nipal1	NIPA-like domain containing 1 [Source:MGI Symbol;Acc:MGI:1917951]	-1.31219749015666	0.0132079468937316
ENSMUSG00000026365	Cfh	complement component factor h [Source:MGI Symbol;Acc:MGI:88385]	1.88335865745852	0.000851005528683078	ENSMUSG00000026365	Cfh	complement component factor h [Source:MGI Symbol;Acc:MGI:88385]	1.88335865745852	0.000851005528683078	ENSMUSG00000058743	Kcnj14	potassium inwardly-rectifying channel, subfamily J, member 14 [Source:MGI Symbol;Acc:MGI:2384820]	-1.31022879235438	0.0379964652986467
ENSMUSG00000087586	Gm6938	predicted gene 6938 [Source:MGI Symbol;Acc:MGI:3648987]	1.88207910776855	0.00770289911373332	ENSMUSG00000087586	Gm6938	predicted gene 6938 [Source:MGI Symbol;Acc:MGI:3648987]	1.88207910776855	0.00770289911373332	ENSMUSG00000101641	Gm29560	predicted gene 29560 [Source:MGI Symbol;Acc:MGI:5580266]	-1.30902467888463	0.00227778012895439
ENSMUSG00000090925	1810064F22Rik	RIKEN cDNA 1810064F22 gene [Source:MGI Symbol;Acc:MGI:1917112]	1.88176420028867	0.0280204883615571	ENSMUSG00000090925	1810064F22Rik	RIKEN cDNA 1810064F22 gene [Source:MGI Symbol;Acc:MGI:1917112]	1.88176420028867	0.0280204883615571	ENSMUSG00000031450	Grk1	G protein-coupled receptor kinase 1 [Source:MGI Symbol;Acc:MGI:1345146]	-1.30890622055643	0.00714529809354804
ENSMUSG00000006270	Vax1	ventral anterior homeobox 1 [Source:MGI Symbol;Acc:MGI:1277163]	1.88167417364811	0.0415359588592172	ENSMUSG00000006270	Vax1	ventral anterior homeobox 1 [Source:MGI Symbol;Acc:MGI:1277163]	1.88167417364811	0.0415359588592172	ENSMUSG00000054717	Hmgb2	high mobility group box 2 [Source:MGI Symbol;Acc:MGI:96157]	-1.30854703946982	0.020763400825605
ENSMUSG00000015312	Gadd45b	growth arrest and DNA-damage-inducible 45 beta [Source:MGI Symbol;Acc:MGI:107776]	1.87976416274099	0.00265393111229837	ENSMUSG00000015312	Gadd45b	growth arrest and DNA-damage-inducible 45 beta [Source:MGI Symbol;Acc:MGI:107776]	1.87976416274099	0.00265393111229837	ENSMUSG00000017146	Brca1	breast cancer 1, early onset [Source:MGI Symbol;Acc:MGI:104537]	-1.30595123442652	0.00199105568307318
ENSMUSG00000044313	Mab21l3	mab-21-like 3 [Source:MGI Symbol;Acc:MGI:2446273]	1.87881026588571	0.0107633961237793	ENSMUSG00000044313	Mab21l3	mab-21-like 3 [Source:MGI Symbol;Acc:MGI:2446273]	1.87881026588571	0.0107633961237793	ENSMUSG00000106287	Gm43585	predicted gene 43585 [Source:MGI Symbol;Acc:MGI:5663722]	-1.3002777866343	0.0146244894483534
ENSMUSG00000073491	Ifi213	interferon activated gene 213 [Source:MGI Symbol;Acc:MGI:3695276]	1.87278880670114	0.0326666186972089	ENSMUSG00000073491	Ifi213	interferon activated gene 213 [Source:MGI Symbol;Acc:MGI:3695276]	1.87278880670114	0.0326666186972089	ENSMUSG00000062859	Tcp11	t-complex protein 11 [Source:MGI Symbol;Acc:MGI:98544]	-1.29991272422386	0.00600143031160724
ENSMUSG00000051504	Siglech	sialic acid binding Ig-like lectin H [Source:MGI Symbol;Acc:MGI:2443256]	1.87212435018177	8.64569344812338e-05	ENSMUSG00000051504	Siglech	sialic acid binding Ig-like lectin H [Source:MGI Symbol;Acc:MGI:2443256]	1.87212435018177	8.64569344812338e-05	ENSMUSG00000090080	Gm15872	predicted gene 15872 [Source:MGI Symbol;Acc:MGI:3801847]	-1.29451785441913	0.00745770460653303
ENSMUSG00000021804	Rgr	retinal G protein coupled receptor [Source:MGI Symbol;Acc:MGI:1929473]	1.86553356185695	0.00268877697083791	ENSMUSG00000021804	Rgr	retinal G protein coupled receptor [Source:MGI Symbol;Acc:MGI:1929473]	1.86553356185695	0.00268877697083791	ENSMUSG00000079103	Tgm7	transglutaminase 7 [Source:MGI Symbol;Acc:MGI:2151164]	-1.29356292111273	0.00288413736526264
ENSMUSG00000031264	Btk	Bruton agammaglobulinemia tyrosine kinase [Source:MGI Symbol;Acc:MGI:88216]	1.8625696688146	0.0330637836836895	ENSMUSG00000031264	Btk	Bruton agammaglobulinemia tyrosine kinase [Source:MGI Symbol;Acc:MGI:88216]	1.8625696688146	0.0330637836836895	ENSMUSG00000109101	Gm45132	predicted gene 45132 [Source:MGI Symbol;Acc:MGI:5753708]	-1.29257749589395	0.0230120475997281
ENSMUSG00000032373	Car12	carbonic anhydrase 12 [Source:MGI Symbol;Acc:MGI:1923709]	1.86094135940869	0.0159315986240355	ENSMUSG00000032373	Car12	carbonic anhydrase 12 [Source:MGI Symbol;Acc:MGI:1923709]	1.86094135940869	0.0159315986240355	ENSMUSG00000078773	Rad54b	RAD54 homolog B (S. cerevisiae) [Source:MGI Symbol;Acc:MGI:3605986]	-1.2917203648798	0.000422194924476865
ENSMUSG00000004651	Tyr	tyrosinase [Source:MGI Symbol;Acc:MGI:98880]	1.85543369769515	0.00996445591849464	ENSMUSG00000004651	Tyr	tyrosinase [Source:MGI Symbol;Acc:MGI:98880]	1.85543369769515	0.00996445591849464	ENSMUSG00000025380	Fscn2	fascin actin-bundling protein 2 [Source:MGI Symbol;Acc:MGI:2443337]	-1.28668273113934	0.0280271367204231
ENSMUSG00000115388	Eppk1	epiplakin 1 [Source:MGI Symbol;Acc:MGI:2386306]	1.85504626450072	0.0206583961767315	ENSMUSG00000115388	Eppk1	epiplakin 1 [Source:MGI Symbol;Acc:MGI:2386306]	1.85504626450072	0.0206583961767315	ENSMUSG00000035517	Tdrd7	tudor domain containing 7 [Source:MGI Symbol;Acc:MGI:2140279]	-1.28153069102046	0.00309676482181804
ENSMUSG00000073555	Gm4951	predicted gene 4951 [Source:MGI Symbol;Acc:MGI:3644953]	1.85240162683014	0.0481726545059009	ENSMUSG00000073555	Gm4951	predicted gene 4951 [Source:MGI Symbol;Acc:MGI:3644953]	1.85240162683014	0.0481726545059009	ENSMUSG00000108423	Gm44856	predicted gene 44856 [Source:MGI Symbol;Acc:MGI:5753432]	-1.28123041179532	0.021109276522098
ENSMUSG00000039699	Batf2	basic leucine zipper transcription factor, ATF-like 2 [Source:MGI Symbol;Acc:MGI:1921731]	1.8521630221785	0.0273756382267208	ENSMUSG00000039699	Batf2	basic leucine zipper transcription factor, ATF-like 2 [Source:MGI Symbol;Acc:MGI:1921731]	1.8521630221785	0.0273756382267208	ENSMUSG00000086417	Gm12996	predicted gene 12996 [Source:MGI Symbol;Acc:MGI:3650481]	-1.28009772538472	0.0365166510854267
ENSMUSG00000085838	Chn1os1	chimerin 1, opposite strand 1 [Source:MGI Symbol;Acc:MGI:3702041]	1.85208844357097	0.0266553023315889	ENSMUSG00000085838	Chn1os1	chimerin 1, opposite strand 1 [Source:MGI Symbol;Acc:MGI:3702041]	1.85208844357097	0.0266553023315889	ENSMUSG00000085327	Gm16104	predicted gene 16104 [Source:MGI Symbol;Acc:MGI:3801749]	-1.27551724201438	0.018912502764642
ENSMUSG00000028264	Spaca1	sperm acrosome associated 1 [Source:MGI Symbol;Acc:MGI:1914902]	1.8475441977522	0.0488876740494733	ENSMUSG00000028264	Spaca1	sperm acrosome associated 1 [Source:MGI Symbol;Acc:MGI:1914902]	1.8475441977522	0.0488876740494733	ENSMUSG00000099263	Gm27772	predicted gene, 27772 [Source:MGI Symbol;Acc:MGI:5531154]	-1.27421418143264	0.00886130486235359
ENSMUSG00000109648	Svet1	subventricular expressed transcript 1 [Source:MGI Symbol;Acc:MGI:2385655]	1.84050595163649	0.0409483853544202	ENSMUSG00000109648	Svet1	subventricular expressed transcript 1 [Source:MGI Symbol;Acc:MGI:2385655]	1.84050595163649	0.0409483853544202	ENSMUSG00000031789	Cngb1	cyclic nucleotide gated channel beta 1 [Source:MGI Symbol;Acc:MGI:2664102]	-1.26916114539454	0.0146244894483534
ENSMUSG00000028174	Rpe65	retinal pigment epithelium 65 [Source:MGI Symbol;Acc:MGI:98001]	1.83705200111669	0.0108330485964342	ENSMUSG00000028174	Rpe65	retinal pigment epithelium 65 [Source:MGI Symbol;Acc:MGI:98001]	1.83705200111669	0.0108330485964342	ENSMUSG00000110325	Gm45293	predicted gene 45293 [Source:MGI Symbol;Acc:MGI:5791129]	-1.2688065604017	0.0477091837061187
ENSMUSG00000031636	Pdlim3	PDZ and LIM domain 3 [Source:MGI Symbol;Acc:MGI:1859274]	1.8353624341977	4.05091780648073e-05	ENSMUSG00000031636	Pdlim3	PDZ and LIM domain 3 [Source:MGI Symbol;Acc:MGI:1859274]	1.8353624341977	4.05091780648073e-05	ENSMUSG00000001027	Scn4a	sodium channel, voltage-gated, type IV, alpha [Source:MGI Symbol;Acc:MGI:98250]	-1.26027425041484	0.00360567528796704
ENSMUSG00000051212	Gpr183	G protein-coupled receptor 183 [Source:MGI Symbol;Acc:MGI:2442034]	1.83507610721943	0.0436996878232904	ENSMUSG00000051212	Gpr183	G protein-coupled receptor 183 [Source:MGI Symbol;Acc:MGI:2442034]	1.83507610721943	0.0436996878232904	ENSMUSG00000018362	Kpna2	karyopherin (importin) alpha 2 [Source:MGI Symbol;Acc:MGI:103561]	-1.25928496453847	0.00513104956104702
ENSMUSG00000052160	Pld4	phospholipase D family, member 4 [Source:MGI Symbol;Acc:MGI:2144765]	1.83417003331217	0.000261967601922227	ENSMUSG00000052160	Pld4	phospholipase D family, member 4 [Source:MGI Symbol;Acc:MGI:2144765]	1.83417003331217	0.000261967601922227	ENSMUSG00000108985	A930030B08Rik	RIKEN cDNA A930030B08 gene [Source:MGI Symbol;Acc:MGI:1924443]	-1.25712221553208	0.00221483331868625
ENSMUSG00000024300	Myo1f	myosin IF [Source:MGI Symbol;Acc:MGI:107711]	1.83234433504156	0.000460411108420863	ENSMUSG00000024300	Myo1f	myosin IF [Source:MGI Symbol;Acc:MGI:107711]	1.83234433504156	0.000460411108420863	ENSMUSG00000046049	Rp1l1	retinitis pigmentosa 1 homolog like 1 [Source:MGI Symbol;Acc:MGI:2384303]	-1.25369578385703	0.00672129371845327
ENSMUSG00000005087	Cd44	CD44 antigen [Source:MGI Symbol;Acc:MGI:88338]	1.82621321216807	6.84806143384651e-05	ENSMUSG00000005087	Cd44	CD44 antigen [Source:MGI Symbol;Acc:MGI:88338]	1.82621321216807	6.84806143384651e-05	ENSMUSG00000089842	Pitpnm2os2	phosphatidylinositol transfer protein, membrane-associated 2, opposite strand 2 [Source:MGI Symbol;Acc:MGI:3840147]	-1.25273347410352	0.022022369069002
ENSMUSG00000038642	Ctss	cathepsin S [Source:MGI Symbol;Acc:MGI:107341]	1.8254047079509	1.02822215202148e-06	ENSMUSG00000038642	Ctss	cathepsin S [Source:MGI Symbol;Acc:MGI:107341]	1.8254047079509	1.02822215202148e-06	ENSMUSG00000031293	Rs1	retinoschisis (X-linked, juvenile) 1 (human) [Source:MGI Symbol;Acc:MGI:1336189]	-1.24650610419129	0.0274334178297329
ENSMUSG00000031762	Mt2	metallothionein 2 [Source:MGI Symbol;Acc:MGI:97172]	1.82010596585131	0.000306223860363816	ENSMUSG00000031762	Mt2	metallothionein 2 [Source:MGI Symbol;Acc:MGI:97172]	1.82010596585131	0.000306223860363816	ENSMUSG00000021221	Dpf3	D4, zinc and double PHD fingers, family 3 [Source:MGI Symbol;Acc:MGI:1917377]	-1.24154482268848	0.000612665639483068
ENSMUSG00000025492	Ifitm3	interferon induced transmembrane protein 3 [Source:MGI Symbol;Acc:MGI:1913391]	1.81977609488872	4.51536338566681e-06	ENSMUSG00000025492	Ifitm3	interferon induced transmembrane protein 3 [Source:MGI Symbol;Acc:MGI:1913391]	1.81977609488872	4.51536338566681e-06	ENSMUSG00000079022	Col22a1	collagen, type XXII, alpha 1 [Source:MGI Symbol;Acc:MGI:1916950]	-1.24096752796575	0.00479735793188881
ENSMUSG00000027078	Ube2l6	ubiquitin-conjugating enzyme E2L 6 [Source:MGI Symbol;Acc:MGI:1914500]	1.81611071965038	1.76724057778147e-05	ENSMUSG00000027078	Ube2l6	ubiquitin-conjugating enzyme E2L 6 [Source:MGI Symbol;Acc:MGI:1914500]	1.81611071965038	1.76724057778147e-05	ENSMUSG00000028125	Abca4	ATP-binding cassette, sub-family A (ABC1), member 4 [Source:MGI Symbol;Acc:MGI:109424]	-1.24034340547619	0.00796856759322502
ENSMUSG00000051663	Pcdhb1	protocadherin beta 1 [Source:MGI Symbol;Acc:MGI:2136730]	1.80572485418456	0.0043804846387836	ENSMUSG00000051663	Pcdhb1	protocadherin beta 1 [Source:MGI Symbol;Acc:MGI:2136730]	1.80572485418456	0.0043804846387836	ENSMUSG00000115579	Gm49156	predicted gene, 49156 [Source:MGI Symbol;Acc:MGI:6118576]	-1.23571335980646	0.00129008152349929
ENSMUSG00000001123	Lgals9	lectin, galactose binding, soluble 9 [Source:MGI Symbol;Acc:MGI:109496]	1.80569903301205	0.000229358685030771	ENSMUSG00000001123	Lgals9	lectin, galactose binding, soluble 9 [Source:MGI Symbol;Acc:MGI:109496]	1.80569903301205	0.000229358685030771	ENSMUSG00000048939	Atp13a5	ATPase type 13A5 [Source:MGI Symbol;Acc:MGI:2444068]	-1.22884555959595	0.0215676372793607
ENSMUSG00000037921	Ddx60	DEAD (Asp-Glu-Ala-Asp) box polypeptide 60 [Source:MGI Symbol;Acc:MGI:2384570]	1.79950163991517	0.000624127933372917	ENSMUSG00000037921	Ddx60	DEAD (Asp-Glu-Ala-Asp) box polypeptide 60 [Source:MGI Symbol;Acc:MGI:2384570]	1.79950163991517	0.000624127933372917	ENSMUSG00000111682	Gm47543	predicted gene, 47543 [Source:MGI Symbol;Acc:MGI:6096554]	-1.2268214667971	0.0167292860075382
ENSMUSG00000000031	H19	H19, imprinted maternally expressed transcript [Source:MGI Symbol;Acc:MGI:95891]	1.79794607643149	0.00805108126352949	ENSMUSG00000000031	H19	H19, imprinted maternally expressed transcript [Source:MGI Symbol;Acc:MGI:95891]	1.79794607643149	0.00805108126352949	ENSMUSG00000030956	Fam53b	family with sequence similarity 53, member B [Source:MGI Symbol;Acc:MGI:1925188]	-1.22362704459688	0.00133135251171644
ENSMUSG00000032690	Oas2	2'-5' oligoadenylate synthetase 2 [Source:MGI Symbol;Acc:MGI:2180852]	1.79705800770611	0.00639502489519806	ENSMUSG00000032690	Oas2	2'-5' oligoadenylate synthetase 2 [Source:MGI Symbol;Acc:MGI:2180852]	1.79705800770611	0.00639502489519806	ENSMUSG00000029672	Fam3c	family with sequence similarity 3, member C [Source:MGI Symbol;Acc:MGI:107892]	-1.22157946313748	0.00194884690058935
ENSMUSG00000004791	Pgf	placental growth factor [Source:MGI Symbol;Acc:MGI:105095]	1.79360812625356	0.000734898834103202	ENSMUSG00000004791	Pgf	placental growth factor [Source:MGI Symbol;Acc:MGI:105095]	1.79360812625356	0.000734898834103202	ENSMUSG00000075410	Prcd	photoreceptor disc component [Source:MGI Symbol;Acc:MGI:3649529]	-1.22141564415789	0.00387846666081849
ENSMUSG00000040564	Apoc1	apolipoprotein C-I [Source:MGI Symbol;Acc:MGI:88053]	1.78777203080398	0.00178729189366133	ENSMUSG00000040564	Apoc1	apolipoprotein C-I [Source:MGI Symbol;Acc:MGI:88053]	1.78777203080398	0.00178729189366133	ENSMUSG00000034936	Arl4d	ADP-ribosylation factor-like 4D [Source:MGI Symbol;Acc:MGI:1933155]	-1.22078857836229	0.0026360635533151
ENSMUSG00000004730	Adgre1	adhesion G protein-coupled receptor E1 [Source:MGI Symbol;Acc:MGI:106912]	1.78605051624202	0.00250468013480007	ENSMUSG00000004730	Adgre1	adhesion G protein-coupled receptor E1 [Source:MGI Symbol;Acc:MGI:106912]	1.78605051624202	0.00250468013480007	ENSMUSG00000051000	Fam160a1	family with sequence similarity 160, member A1 [Source:MGI Symbol;Acc:MGI:2444746]	-1.21926852664418	0.00547333188612056
ENSMUSG00000110071	Gm45512	predicted gene 45512 [Source:MGI Symbol;Acc:MGI:5791348]	1.7826223406505	0.0357921905217232	ENSMUSG00000110071	Gm45512	predicted gene 45512 [Source:MGI Symbol;Acc:MGI:5791348]	1.7826223406505	0.0357921905217232	ENSMUSG00000021396	Nxnl2	nucleoredoxin-like 2 [Source:MGI Symbol;Acc:MGI:1922374]	-1.21845063946329	0.0230260847080037
ENSMUSG00000070780	Rbm47	RNA binding motif protein 47 [Source:MGI Symbol;Acc:MGI:2384294]	1.78004554638266	0.00680722772205124	ENSMUSG00000070780	Rbm47	RNA binding motif protein 47 [Source:MGI Symbol;Acc:MGI:2384294]	1.78004554638266	0.00680722772205124	ENSMUSG00000047394	Odf3b	outer dense fiber of sperm tails 3B [Source:MGI Symbol;Acc:MGI:1917363]	-1.21804594079556	0.0431135058648553
ENSMUSG00000073197	5730507C01Rik	RIKEN cDNA 5730507C01 gene [Source:MGI Symbol;Acc:MGI:1917882]	1.77648369197619	0.00200554680518245	ENSMUSG00000073197	5730507C01Rik	RIKEN cDNA 5730507C01 gene [Source:MGI Symbol;Acc:MGI:1917882]	1.77648369197619	0.00200554680518245	ENSMUSG00000056055	Sag	S-antigen, retina and pineal gland (arrestin) [Source:MGI Symbol;Acc:MGI:98227]	-1.21790746632329	0.014637206503393
ENSMUSG00000030786	Itgam	integrin alpha M [Source:MGI Symbol;Acc:MGI:96607]	1.77617682719989	0.000691258708150052	ENSMUSG00000030786	Itgam	integrin alpha M [Source:MGI Symbol;Acc:MGI:96607]	1.77617682719989	0.000691258708150052	ENSMUSG00000021125	Arg2	arginase type II [Source:MGI Symbol;Acc:MGI:1330806]	-1.21630890946262	0.00878021834014443
ENSMUSG00000002831	Plin4	perilipin 4 [Source:MGI Symbol;Acc:MGI:1929709]	1.76903758936913	0.0131742325270539	ENSMUSG00000002831	Plin4	perilipin 4 [Source:MGI Symbol;Acc:MGI:1929709]	1.76903758936913	0.0131742325270539	ENSMUSG00000108526	Gm45828	predicted gene 45828 [Source:MGI Symbol;Acc:MGI:5804943]	-1.21542945327749	0.0267931668948995
ENSMUSG00000018654	Ikzf1	IKAROS family zinc finger 1 [Source:MGI Symbol;Acc:MGI:1342540]	1.76841414555143	0.000446319257836872	ENSMUSG00000018654	Ikzf1	IKAROS family zinc finger 1 [Source:MGI Symbol;Acc:MGI:1342540]	1.76841414555143	0.000446319257836872	ENSMUSG00000041920	Slc16a6	solute carrier family 16 (monocarboxylic acid transporters), member 6 [Source:MGI Symbol;Acc:MGI:2144585]	-1.21420137146761	0.0146037091676863
ENSMUSG00000042828	Trim72	tripartite motif-containing 72 [Source:MGI Symbol;Acc:MGI:3612190]	1.74966018519432	6.84806143384651e-05	ENSMUSG00000042828	Trim72	tripartite motif-containing 72 [Source:MGI Symbol;Acc:MGI:3612190]	1.74966018519432	6.84806143384651e-05	ENSMUSG00000108120	9930120I10Rik	RIKEN cDNA 9930120I10 gene [Source:MGI Symbol;Acc:MGI:1924996]	-1.21356370196673	0.0122301361844645
ENSMUSG00000035095	Fam167a	family with sequence similarity 167, member A [Source:MGI Symbol;Acc:MGI:3606565]	1.74861216664435	0.00309525348641509	ENSMUSG00000035095	Fam167a	family with sequence similarity 167, member A [Source:MGI Symbol;Acc:MGI:3606565]	1.74861216664435	0.00309525348641509	ENSMUSG00000050677	Ccdc96	coiled-coil domain containing 96 [Source:MGI Symbol;Acc:MGI:1913967]	-1.21189295772622	0.00607975492975107
ENSMUSG00000044217	Aqp5	aquaporin 5 [Source:MGI Symbol;Acc:MGI:106215]	1.74720082195473	0.00189362942447661	ENSMUSG00000044217	Aqp5	aquaporin 5 [Source:MGI Symbol;Acc:MGI:106215]	1.74720082195473	0.00189362942447661	ENSMUSG00000046110	Serinc4	serine incorporator 4 [Source:MGI Symbol;Acc:MGI:2441842]	-1.20209238628616	0.00707781572537892
ENSMUSG00000046805	Mpeg1	macrophage expressed gene 1 [Source:MGI Symbol;Acc:MGI:1333743]	1.7448422807618	2.82356535806599e-05	ENSMUSG00000046805	Mpeg1	macrophage expressed gene 1 [Source:MGI Symbol;Acc:MGI:1333743]	1.7448422807618	2.82356535806599e-05	ENSMUSG00000115406	Gm49300	predicted gene, 49300 [Source:MGI Symbol;Acc:MGI:6118795]	-1.20017866582847	0.00688444291138093
ENSMUSG00000030789	Itgax	integrin alpha X [Source:MGI Symbol;Acc:MGI:96609]	1.74434009428477	0.0156711735031145	ENSMUSG00000030789	Itgax	integrin alpha X [Source:MGI Symbol;Acc:MGI:96609]	1.74434009428477	0.0156711735031145	ENSMUSG00000028909	Ptpru	protein tyrosine phosphatase, receptor type, U [Source:MGI Symbol;Acc:MGI:1321151]	-1.19777287260786	0.00252174787128197
ENSMUSG00000001510	Dlx3	distal-less homeobox 3 [Source:MGI Symbol;Acc:MGI:94903]	1.73997383809845	0.00168766402747529	ENSMUSG00000001510	Dlx3	distal-less homeobox 3 [Source:MGI Symbol;Acc:MGI:94903]	1.73997383809845	0.00168766402747529	ENSMUSG00000093445	Lrch4	leucine-rich repeats and calponin homology (CH) domain containing 4 [Source:MGI Symbol;Acc:MGI:1917193]	-1.19527801663925	0.0385570239292533
ENSMUSG00000028270	Gbp2	guanylate binding protein 2 [Source:MGI Symbol;Acc:MGI:102772]	1.73927676981604	0.000440836038236289	ENSMUSG00000028270	Gbp2	guanylate binding protein 2 [Source:MGI Symbol;Acc:MGI:102772]	1.73927676981604	0.000440836038236289	ENSMUSG00000020718	Polg2	polymerase (DNA directed), gamma 2, accessory subunit [Source:MGI Symbol;Acc:MGI:1354947]	-1.18739253862871	0.0024507656570585
ENSMUSG00000036905	C1qb	complement component 1, q subcomponent, beta polypeptide [Source:MGI Symbol;Acc:MGI:88224]	1.73867650288538	1.41727644016792e-05	ENSMUSG00000036905	C1qb	complement component 1, q subcomponent, beta polypeptide [Source:MGI Symbol;Acc:MGI:88224]	1.73867650288538	1.41727644016792e-05	ENSMUSG00000070407	Hs3st3b1	heparan sulfate (glucosamine) 3-O-sulfotransferase 3B1 [Source:MGI Symbol;Acc:MGI:1333853]	-1.18630867564887	0.0124175402917432
ENSMUSG00000021624	Cd180	CD180 antigen [Source:MGI Symbol;Acc:MGI:1194924]	1.73656340103989	0.000624104718890264	ENSMUSG00000021624	Cd180	CD180 antigen [Source:MGI Symbol;Acc:MGI:1194924]	1.73656340103989	0.000624104718890264	ENSMUSG00000029410	Ppef2	protein phosphatase, EF hand calcium-binding domain 2 [Source:MGI Symbol;Acc:MGI:1342304]	-1.18536744410709	0.000938525814670263
ENSMUSG00000109561	Ankrd31	ankyrin repeat domain 31 [Source:MGI Symbol;Acc:MGI:5006716]	1.73557263807324	0.0104623585891881	ENSMUSG00000109561	Ankrd31	ankyrin repeat domain 31 [Source:MGI Symbol;Acc:MGI:5006716]	1.73557263807324	0.0104623585891881	ENSMUSG00000001211	Agpat3	1-acylglycerol-3-phosphate O-acyltransferase 3 [Source:MGI Symbol;Acc:MGI:1336186]	-1.17607942789333	0.00489339352600899
ENSMUSG00000061132	Blnk	B cell linker [Source:MGI Symbol;Acc:MGI:96878]	1.73192996215357	0.0168217611706441	ENSMUSG00000061132	Blnk	B cell linker [Source:MGI Symbol;Acc:MGI:96878]	1.73192996215357	0.0168217611706441	ENSMUSG00000026094	Stk17b	serine/threonine kinase 17b (apoptosis-inducing) [Source:MGI Symbol;Acc:MGI:2138162]	-1.17478645512375	0.0113167180535907
ENSMUSG00000074575	Kcng1	potassium voltage-gated channel, subfamily G, member 1 [Source:MGI Symbol;Acc:MGI:3616086]	1.73092808684325	0.0425569859397945	ENSMUSG00000074575	Kcng1	potassium voltage-gated channel, subfamily G, member 1 [Source:MGI Symbol;Acc:MGI:3616086]	1.73092808684325	0.0425569859397945	ENSMUSG00000030276	Ttll3	tubulin tyrosine ligase-like family, member 3 [Source:MGI Symbol;Acc:MGI:2141418]	-1.1744040274759	8.54937419428501e-06
ENSMUSG00000021281	Tnfaip2	tumor necrosis factor, alpha-induced protein 2 [Source:MGI Symbol;Acc:MGI:104960]	1.72856182846598	0.00469719314206114	ENSMUSG00000021281	Tnfaip2	tumor necrosis factor, alpha-induced protein 2 [Source:MGI Symbol;Acc:MGI:104960]	1.72856182846598	0.00469719314206114	ENSMUSG00000067872	Ccdc87	coiled-coil domain containing 87 [Source:MGI Symbol;Acc:MGI:3026882]	-1.17306513881813	0.0081194541922114
ENSMUSG00000070532	Ccdc190	coiled-coil domain containing 190 [Source:MGI Symbol;Acc:MGI:1925715]	1.72842533269486	0.0245364351836879	ENSMUSG00000070532	Ccdc190	coiled-coil domain containing 190 [Source:MGI Symbol;Acc:MGI:1925715]	1.72842533269486	0.0245364351836879	ENSMUSG00000087354	4930404I05Rik	RIKEN cDNA 4930404I05 gene [Source:MGI Symbol;Acc:MGI:1914644]	-1.16804210291912	0.0425645158918863
ENSMUSG00000053559	Smagp	small cell adhesion glycoprotein [Source:MGI Symbol;Acc:MGI:2448476]	1.72712117049773	0.00798769284378825	ENSMUSG00000053559	Smagp	small cell adhesion glycoprotein [Source:MGI Symbol;Acc:MGI:2448476]	1.72712117049773	0.00798769284378825	ENSMUSG00000037010	Apln	apelin [Source:MGI Symbol;Acc:MGI:1353624]	-1.16664782192632	0.0399504486117701
ENSMUSG00000078945	Naip2	NLR family, apoptosis inhibitory protein 2 [Source:MGI Symbol;Acc:MGI:1298226]	1.72675282516818	0.0155508979540966	ENSMUSG00000078945	Naip2	NLR family, apoptosis inhibitory protein 2 [Source:MGI Symbol;Acc:MGI:1298226]	1.72675282516818	0.0155508979540966	ENSMUSG00000082539	Gm15207	predicted gene 15207 [Source:MGI Symbol;Acc:MGI:3705332]	-1.1658714231961	0.0286662775872158
ENSMUSG00000068245	Phf11d	PHD finger protein 11D [Source:MGI Symbol;Acc:MGI:1277133]	1.72389769855117	0.00783826975273803	ENSMUSG00000068245	Phf11d	PHD finger protein 11D [Source:MGI Symbol;Acc:MGI:1277133]	1.72389769855117	0.00783826975273803	ENSMUSG00000079834	Tmlhe	trimethyllysine hydroxylase, epsilon [Source:NCBI gene;Acc:192289]	-1.16400192222337	0.0491268216966
ENSMUSG00000056880	Gadl1	glutamate decarboxylase-like 1 [Source:MGI Symbol;Acc:MGI:1920998]	1.72115702851153	2.50388137204748e-06	ENSMUSG00000056880	Gadl1	glutamate decarboxylase-like 1 [Source:MGI Symbol;Acc:MGI:1920998]	1.72115702851153	2.50388137204748e-06	ENSMUSG00000020672	Sntg2	syntrophin, gamma 2 [Source:MGI Symbol;Acc:MGI:1919541]	-1.15994979413799	0.0127255916915644
ENSMUSG00000054200	Ffar4	free fatty acid receptor 4 [Source:MGI Symbol;Acc:MGI:2147577]	1.7202549517266	0.0499088042907509	ENSMUSG00000054200	Ffar4	free fatty acid receptor 4 [Source:MGI Symbol;Acc:MGI:2147577]	1.7202549517266	0.0499088042907509	ENSMUSG00000113265	Gm30198	predicted gene, 30198 [Source:MGI Symbol;Acc:MGI:5589357]	-1.15513276197891	0.0471301956861744
ENSMUSG00000033730	Egr3	early growth response 3 [Source:MGI Symbol;Acc:MGI:1306780]	1.71749613413588	0.031558681360814	ENSMUSG00000033730	Egr3	early growth response 3 [Source:MGI Symbol;Acc:MGI:1306780]	1.71749613413588	0.031558681360814	ENSMUSG00000078439	Smim24	small integral membrane protein 24 [Source:MGI Symbol;Acc:MGI:1919523]	-1.15459661840526	0.00692453395736191
ENSMUSG00000036887	C1qa	complement component 1, q subcomponent, alpha polypeptide [Source:MGI Symbol;Acc:MGI:88223]	1.71321534402408	8.54937419428501e-06	ENSMUSG00000036887	C1qa	complement component 1, q subcomponent, alpha polypeptide [Source:MGI Symbol;Acc:MGI:88223]	1.71321534402408	8.54937419428501e-06	ENSMUSG00000040543	Pitpnm3	PITPNM family member 3 [Source:MGI Symbol;Acc:MGI:2685726]	-1.1497910755692	0.00398933930081111
ENSMUSG00000037600	Kdf1	keratinocyte differentiation factor 1 [Source:MGI Symbol;Acc:MGI:1916323]	1.70863146246774	0.0155497789042778	ENSMUSG00000037600	Kdf1	keratinocyte differentiation factor 1 [Source:MGI Symbol;Acc:MGI:1916323]	1.70863146246774	0.0155497789042778	ENSMUSG00000004668	Abca13	ATP-binding cassette, sub-family A (ABC1), member 13 [Source:MGI Symbol;Acc:MGI:2388707]	-1.14978136520959	0.00245370630373525
ENSMUSG00000108146	Gm43889	predicted gene, 43889 [Source:MGI Symbol;Acc:MGI:5690281]	1.70577821101443	0.0489306498410223	ENSMUSG00000108146	Gm43889	predicted gene, 43889 [Source:MGI Symbol;Acc:MGI:5690281]	1.70577821101443	0.0489306498410223	ENSMUSG00000049811	Fam161a	family with sequence similarity 161, member A [Source:MGI Symbol;Acc:MGI:1921123]	-1.14707861570865	0.00600143031160724
ENSMUSG00000034459	Ifit1	interferon-induced protein with tetratricopeptide repeats 1 [Source:MGI Symbol;Acc:MGI:99450]	1.70058557375249	0.00536153434220241	ENSMUSG00000034459	Ifit1	interferon-induced protein with tetratricopeptide repeats 1 [Source:MGI Symbol;Acc:MGI:99450]	1.70058557375249	0.00536153434220241	ENSMUSG00000097231	Gm26852	predicted gene, 26852 [Source:MGI Symbol;Acc:MGI:5477346]	-1.14551449065045	0.0208834712450167
ENSMUSG00000028859	Csf3r	colony stimulating factor 3 receptor (granulocyte) [Source:MGI Symbol;Acc:MGI:1339755]	1.70018438330651	0.00114566136249613	ENSMUSG00000028859	Csf3r	colony stimulating factor 3 receptor (granulocyte) [Source:MGI Symbol;Acc:MGI:1339755]	1.70018438330651	0.00114566136249613	ENSMUSG00000019970	Sgk1	serum/glucocorticoid regulated kinase 1 [Source:MGI Symbol;Acc:MGI:1340062]	-1.14415667607477	0.0156608414372295
ENSMUSG00000000392	Fap	fibroblast activation protein [Source:MGI Symbol;Acc:MGI:109608]	1.69258648304432	0.0267641751134907	ENSMUSG00000000392	Fap	fibroblast activation protein [Source:MGI Symbol;Acc:MGI:109608]	1.69258648304432	0.0267641751134907	ENSMUSG00000028188	Spata1	spermatogenesis associated 1 [Source:MGI Symbol;Acc:MGI:1918201]	-1.14352649853487	0.0204209196485788
ENSMUSG00000039005	Tlr4	toll-like receptor 4 [Source:MGI Symbol;Acc:MGI:96824]	1.69202783970298	0.0124175402917432	ENSMUSG00000039005	Tlr4	toll-like receptor 4 [Source:MGI Symbol;Acc:MGI:96824]	1.69202783970298	0.0124175402917432	ENSMUSG00000053773	Rdh8	retinol dehydrogenase 8 [Source:MGI Symbol;Acc:MGI:2685028]	-1.14111803659139	0.0122983603004206
ENSMUSG00000116955	Gm49632	predicted gene, 49632 [Source:MGI Symbol;Acc:MGI:6215060]	1.68913627835693	0.0121264828370209	ENSMUSG00000116955	Gm49632	predicted gene, 49632 [Source:MGI Symbol;Acc:MGI:6215060]	1.68913627835693	0.0121264828370209	ENSMUSG00000038515	Grtp1	GH regulated TBC protein 1 [Source:MGI Symbol;Acc:MGI:1914040]	-1.13750101638206	0.00783275313992034
ENSMUSG00000116825	Rps2-ps7	ribosomal protein S2, pseudogene 7 [Source:MGI Symbol;Acc:MGI:3643238]	1.68858499474724	0.0449339639392234	ENSMUSG00000116825	Rps2-ps7	ribosomal protein S2, pseudogene 7 [Source:MGI Symbol;Acc:MGI:3643238]	1.68858499474724	0.0449339639392234	ENSMUSG00000087278	A930006I01Rik	RIKEN cDNA A930006I01 gene [Source:MGI Symbol;Acc:MGI:2442861]	-1.13553820365968	0.0170646103024174
ENSMUSG00000023031	Cela1	chymotrypsin-like elastase family, member 1 [Source:MGI Symbol;Acc:MGI:95314]	1.68662608758956	0.000152896344702392	ENSMUSG00000023031	Cela1	chymotrypsin-like elastase family, member 1 [Source:MGI Symbol;Acc:MGI:95314]	1.68662608758956	0.000152896344702392	ENSMUSG00000106565	Gm43582	predicted gene 43582 [Source:MGI Symbol;Acc:MGI:5663719]	-1.13523513265865	0.0124652802300229
ENSMUSG00000027995	Tlr2	toll-like receptor 2 [Source:MGI Symbol;Acc:MGI:1346060]	1.68533422074307	0.00312123047674243	ENSMUSG00000027995	Tlr2	toll-like receptor 2 [Source:MGI Symbol;Acc:MGI:1346060]	1.68533422074307	0.00312123047674243	ENSMUSG00000105264	Gm42716	predicted gene 42716 [Source:MGI Symbol;Acc:MGI:5662853]	-1.13415383173064	0.00876017221623338
ENSMUSG00000056737	Capg	capping protein (actin filament), gelsolin-like [Source:MGI Symbol;Acc:MGI:1098259]	1.68273785441925	0.000595952532844445	ENSMUSG00000056737	Capg	capping protein (actin filament), gelsolin-like [Source:MGI Symbol;Acc:MGI:1098259]	1.68273785441925	0.000595952532844445	ENSMUSG00000017344	Vtn	vitronectin [Source:MGI Symbol;Acc:MGI:98940]	-1.13389822010341	0.0129419873387387
ENSMUSG00000030579	Tyrobp	TYRO protein tyrosine kinase binding protein [Source:MGI Symbol;Acc:MGI:1277211]	1.67901655004379	0.00170924276877191	ENSMUSG00000030579	Tyrobp	TYRO protein tyrosine kinase binding protein [Source:MGI Symbol;Acc:MGI:1277211]	1.67901655004379	0.00170924276877191	ENSMUSG00000028766	Alpl	alkaline phosphatase, liver/bone/kidney [Source:MGI Symbol;Acc:MGI:87983]	-1.13255875099805	0.00363551800615807
ENSMUSG00000089984	Fbxo24	F-box protein 24 [Source:MGI Symbol;Acc:MGI:1918426]	1.67844321623372	0.0391959072530513	ENSMUSG00000089984	Fbxo24	F-box protein 24 [Source:MGI Symbol;Acc:MGI:1918426]	1.67844321623372	0.0391959072530513	ENSMUSG00000020212	Mdm1	transformed mouse 3T3 cell double minute 1 [Source:MGI Symbol;Acc:MGI:96951]	-1.13240897244698	0.00167382071523834
ENSMUSG00000079436	Kcnj13	potassium inwardly-rectifying channel, subfamily J, member 13 [Source:MGI Symbol;Acc:MGI:3781032]	1.6709156992909	0.0245364351836879	ENSMUSG00000079436	Kcnj13	potassium inwardly-rectifying channel, subfamily J, member 13 [Source:MGI Symbol;Acc:MGI:3781032]	1.6709156992909	0.0245364351836879	ENSMUSG00000047034	Ankrd33	ankyrin repeat domain 33 [Source:MGI Symbol;Acc:MGI:2443398]	-1.13102261952584	0.0043804846387836
ENSMUSG00000038167	Plekhg6	pleckstrin homology domain containing, family G (with RhoGef domain) member 6 [Source:MGI Symbol;Acc:MGI:2682298]	1.66849244697928	0.00135064144763372	ENSMUSG00000038167	Plekhg6	pleckstrin homology domain containing, family G (with RhoGef domain) member 6 [Source:MGI Symbol;Acc:MGI:2682298]	1.66849244697928	0.00135064144763372	ENSMUSG00000029663	Gngt1	guanine nucleotide binding protein (G protein), gamma transducing activity polypeptide 1 [Source:MGI Symbol;Acc:MGI:109165]	-1.12974749103777	0.0187686247032551
ENSMUSG00000028780	Sema3c	sema domain, immunoglobulin domain (Ig), short basic domain, secreted, (semaphorin) 3C [Source:MGI Symbol;Acc:MGI:107557]	1.66738007533744	0.00314173590021417	ENSMUSG00000028780	Sema3c	sema domain, immunoglobulin domain (Ig), short basic domain, secreted, (semaphorin) 3C [Source:MGI Symbol;Acc:MGI:107557]	1.66738007533744	0.00314173590021417	ENSMUSG00000097658	Gm16755	predicted gene, 16755 [Source:MGI Symbol;Acc:MGI:4439679]	-1.12949463995077	0.0471044943597047
ENSMUSG00000020227	Irak3	interleukin-1 receptor-associated kinase 3 [Source:MGI Symbol;Acc:MGI:1921164]	1.66577533858042	0.00278354404356679	ENSMUSG00000020227	Irak3	interleukin-1 receptor-associated kinase 3 [Source:MGI Symbol;Acc:MGI:1921164]	1.66577533858042	0.00278354404356679	ENSMUSG00000103562	2810405F15Rik	RIKEN cDNA 2810405F15 gene [Source:MGI Symbol;Acc:MGI:1917224]	-1.12769608014601	0.0365460195773905
ENSMUSG00000038147	Cd84	CD84 antigen [Source:MGI Symbol;Acc:MGI:1336885]	1.66516415073146	0.00448346517923539	ENSMUSG00000038147	Cd84	CD84 antigen [Source:MGI Symbol;Acc:MGI:1336885]	1.66516415073146	0.00448346517923539	ENSMUSG00000098591	Gm27631	predicted gene, 27631 [Source:MGI Symbol;Acc:MGI:5531013]	-1.12690098449048	0.0143657022673158
ENSMUSG00000048779	P2ry6	pyrimidinergic receptor P2Y, G-protein coupled, 6 [Source:MGI Symbol;Acc:MGI:2673874]	1.66150051217152	0.019498753089986	ENSMUSG00000048779	P2ry6	pyrimidinergic receptor P2Y, G-protein coupled, 6 [Source:MGI Symbol;Acc:MGI:2673874]	1.66150051217152	0.019498753089986	ENSMUSG00000096740	Lbhd1	LBH domain containing 1 [Source:MGI Symbol;Acc:MGI:5516029]	-1.12657744239928	0.00492981796440791
ENSMUSG00000102235	Gm37886	predicted gene, 37886 [Source:MGI Symbol;Acc:MGI:5611114]	1.6612470455475	0.0423189938823025	ENSMUSG00000102235	Gm37886	predicted gene, 37886 [Source:MGI Symbol;Acc:MGI:5611114]	1.6612470455475	0.0423189938823025	ENSMUSG00000038963	Slco4a1	solute carrier organic anion transporter family, member 4a1 [Source:MGI Symbol;Acc:MGI:1351866]	-1.12481652711048	0.0195950705362321
ENSMUSG00000024235	Map3k8	mitogen-activated protein kinase kinase kinase 8 [Source:MGI Symbol;Acc:MGI:1346878]	1.6602133566892	0.00281105633018357	ENSMUSG00000024235	Map3k8	mitogen-activated protein kinase kinase kinase 8 [Source:MGI Symbol;Acc:MGI:1346878]	1.6602133566892	0.00281105633018357	ENSMUSG00000110170	St6galnac2	ST6 (alpha-N-acetyl-neuraminyl-2,3-beta-galactosyl-1,3)-N-acetylgalactosaminide alpha-2,6-sialyltransferase 2 [Source:MGI Symbol;Acc:MGI:107553]	-1.12328283431849	0.00288413736526264
ENSMUSG00000115149	9330188P03Rik	RIKEN cDNA 9330188P03 gene [Source:MGI Symbol;Acc:MGI:2686435]	1.66018831426924	0.0033422822932294	ENSMUSG00000115149	9330188P03Rik	RIKEN cDNA 9330188P03 gene [Source:MGI Symbol;Acc:MGI:2686435]	1.66018831426924	0.0033422822932294	ENSMUSG00000027674	Pex5l	peroxisomal biogenesis factor 5-like [Source:MGI Symbol;Acc:MGI:1916672]	-1.12174390291418	0.00719268961064374
ENSMUSG00000063558	Aox1	aldehyde oxidase 1 [Source:MGI Symbol;Acc:MGI:88035]	1.65467136405245	1.47565493842909e-05	ENSMUSG00000063558	Aox1	aldehyde oxidase 1 [Source:MGI Symbol;Acc:MGI:88035]	1.65467136405245	1.47565493842909e-05	ENSMUSG00000004415	Col26a1	collagen, type XXVI, alpha 1 [Source:MGI Symbol;Acc:MGI:2155345]	-1.1167764625726	0.00216058702829896
ENSMUSG00000030077	Chl1	cell adhesion molecule L1-like [Source:MGI Symbol;Acc:MGI:1098266]	1.64747567622534	0.000361520803934149	ENSMUSG00000030077	Chl1	cell adhesion molecule L1-like [Source:MGI Symbol;Acc:MGI:1098266]	1.64747567622534	0.000361520803934149	ENSMUSG00000085794	Vax2os	ventral anterior homeobox 2, opposite strand [Source:MGI Symbol;Acc:MGI:3583301]	-1.11621550354729	0.00398560827271322
ENSMUSG00000106734	Gm20559	predicted gene, 20559 [Source:MGI Symbol;Acc:MGI:5295666]	1.64004538442243	0.000136167096596095	ENSMUSG00000106734	Gm20559	predicted gene, 20559 [Source:MGI Symbol;Acc:MGI:5295666]	1.64004538442243	0.000136167096596095	ENSMUSG00000104675	Gm43689	predicted gene 43689 [Source:MGI Symbol;Acc:MGI:5663826]	-1.11418123255226	0.0364936616970486
ENSMUSG00000017057	Il13ra1	interleukin 13 receptor, alpha 1 [Source:MGI Symbol;Acc:MGI:105052]	1.6383452547839	0.00348915173566829	ENSMUSG00000017057	Il13ra1	interleukin 13 receptor, alpha 1 [Source:MGI Symbol;Acc:MGI:105052]	1.6383452547839	0.00348915173566829	ENSMUSG00000032743	D430042O09Rik	RIKEN cDNA D430042O09 gene [Source:MGI Symbol;Acc:MGI:2442760]	-1.1136042237701	0.00306381311546416
ENSMUSG00000029762	Akr1b8	aldo-keto reductase family 1, member B8 [Source:MGI Symbol;Acc:MGI:107673]	1.63688475478058	0.000738888677644251	ENSMUSG00000029762	Akr1b8	aldo-keto reductase family 1, member B8 [Source:MGI Symbol;Acc:MGI:107673]	1.63688475478058	0.000738888677644251	ENSMUSG00000039632	Ccdc151	coiled-coil domain containing 151 [Source:MGI Symbol;Acc:MGI:1924859]	-1.11249298428069	0.00750876818022175
ENSMUSG00000037280	Galnt6	polypeptide N-acetylgalactosaminyltransferase 6 [Source:MGI Symbol;Acc:MGI:1891640]	1.62808685345479	0.0240587344422021	ENSMUSG00000037280	Galnt6	polypeptide N-acetylgalactosaminyltransferase 6 [Source:MGI Symbol;Acc:MGI:1891640]	1.62808685345479	0.0240587344422021	ENSMUSG00000086949	Gm13066	predicted gene 13066 [Source:MGI Symbol;Acc:MGI:3701131]	-1.10968992001376	0.00776110899109017
ENSMUSG00000109051	Gm44913	predicted gene 44913 [Source:MGI Symbol;Acc:MGI:5753489]	1.62632382574417	0.0126294758300386	ENSMUSG00000109051	Gm44913	predicted gene 44913 [Source:MGI Symbol;Acc:MGI:5753489]	1.62632382574417	0.0126294758300386	ENSMUSG00000013155	Enkd1	enkurin domain containing 1 [Source:MGI Symbol;Acc:MGI:2142593]	-1.1032658681708	0.00155899050255944
ENSMUSG00000034116	Vav1	vav 1 oncogene [Source:MGI Symbol;Acc:MGI:98923]	1.62532005649222	0.00477464077859455	ENSMUSG00000034116	Vav1	vav 1 oncogene [Source:MGI Symbol;Acc:MGI:98923]	1.62532005649222	0.00477464077859455	ENSMUSG00000035984	Nme5	NME/NM23 family member 5 [Source:MGI Symbol;Acc:MGI:1922783]	-1.10258608251249	0.00258877465238993
ENSMUSG00000010142	Tnfrsf13b	tumor necrosis factor receptor superfamily, member 13b [Source:MGI Symbol;Acc:MGI:1889411]	1.62208528684116	0.0421223413453165	ENSMUSG00000010142	Tnfrsf13b	tumor necrosis factor receptor superfamily, member 13b [Source:MGI Symbol;Acc:MGI:1889411]	1.62208528684116	0.0421223413453165	ENSMUSG00000020782	Llgl2	LLGL2 scribble cell polarity complex component [Source:MGI Symbol;Acc:MGI:1918843]	-1.1017593891788	0.00866257889891182
ENSMUSG00000033355	Rtp4	receptor transporter protein 4 [Source:MGI Symbol;Acc:MGI:1915025]	1.62186674697939	0.00275714988039665	ENSMUSG00000033355	Rtp4	receptor transporter protein 4 [Source:MGI Symbol;Acc:MGI:1915025]	1.62186674697939	0.00275714988039665	ENSMUSG00000084826	AI847159	expressed sequence AI847159 [Source:MGI Symbol;Acc:MGI:3528181]	-1.10013376873484	0.0101478953942499
ENSMUSG00000000290	Itgb2	integrin beta 2 [Source:MGI Symbol;Acc:MGI:96611]	1.61242834473723	0.00211155488297449	ENSMUSG00000000290	Itgb2	integrin beta 2 [Source:MGI Symbol;Acc:MGI:96611]	1.61242834473723	0.00211155488297449	ENSMUSG00000028294	Cfap206	cilia and flagella associated protein 206 [Source:MGI Symbol;Acc:MGI:1916579]	-1.09657465900913	0.00162776109116049
ENSMUSG00000026589	Sec16b	SEC16 homolog B (S. cerevisiae) [Source:MGI Symbol;Acc:MGI:2148802]	1.61197307133874	0.00105299801094899	ENSMUSG00000026589	Sec16b	SEC16 homolog B (S. cerevisiae) [Source:MGI Symbol;Acc:MGI:2148802]	1.61197307133874	0.00105299801094899	ENSMUSG00000035578	Iqcg	IQ motif containing G [Source:MGI Symbol;Acc:MGI:1916957]	-1.09199293398373	0.00587510445834795
ENSMUSG00000015852	Fcrls	Fc receptor-like S, scavenger receptor [Source:MGI Symbol;Acc:MGI:1933397]	1.61136547119802	0.0384788060869272	ENSMUSG00000015852	Fcrls	Fc receptor-like S, scavenger receptor [Source:MGI Symbol;Acc:MGI:1933397]	1.61136547119802	0.0384788060869272	ENSMUSG00000059058	Tma7-ps	translational machinery associated 7 homolog (S. cerevisiae), pseudogene [Source:MGI Symbol;Acc:MGI:3705453]	-1.09063824837964	0.00688347330349021
ENSMUSG00000099759	1700030C10Rik	RIKEN cDNA 1700030C10 gene [Source:MGI Symbol;Acc:MGI:1916763]	1.6100262197276	0.00290504190674421	ENSMUSG00000099759	1700030C10Rik	RIKEN cDNA 1700030C10 gene [Source:MGI Symbol;Acc:MGI:1916763]	1.6100262197276	0.00290504190674421	ENSMUSG00000023982	Guca1a	guanylate cyclase activator 1a (retina) [Source:MGI Symbol;Acc:MGI:102770]	-1.08848313867276	0.00691471512676986
ENSMUSG00000046826	Fam187b	family with sequence similarity 187, member B [Source:MGI Symbol;Acc:MGI:1923665]	1.60921026871936	0.00525248633305334	ENSMUSG00000046826	Fam187b	family with sequence similarity 187, member B [Source:MGI Symbol;Acc:MGI:1923665]	1.60921026871936	0.00525248633305334	ENSMUSG00000026409	Pfkfb2	6-phosphofructo-2-kinase/fructose-2,6-biphosphatase 2 [Source:MGI Symbol;Acc:MGI:107815]	-1.08405782018279	0.00447233849292856
ENSMUSG00000037820	Tgm2	transglutaminase 2, C polypeptide [Source:MGI Symbol;Acc:MGI:98731]	1.60841245278473	1.1262645699168e-05	ENSMUSG00000037820	Tgm2	transglutaminase 2, C polypeptide [Source:MGI Symbol;Acc:MGI:98731]	1.60841245278473	1.1262645699168e-05	ENSMUSG00000111052	Gm20139	predicted gene, 20139 [Source:MGI Symbol;Acc:MGI:5012324]	-1.08328816967672	0.03501213913516
ENSMUSG00000030004	Nat8	N-acetyltransferase 8 (GCN5-related) [Source:MGI Symbol;Acc:MGI:1915646]	1.60488506593283	0.0371969332850702	ENSMUSG00000030004	Nat8	N-acetyltransferase 8 (GCN5-related) [Source:MGI Symbol;Acc:MGI:1915646]	1.60488506593283	0.0371969332850702	ENSMUSG00000105565	Gm43566	predicted gene 43566 [Source:MGI Symbol;Acc:MGI:5663703]	-1.08296104245439	0.0475624083673004
ENSMUSG00000015947	Fcgr1	Fc receptor, IgG, high affinity I [Source:MGI Symbol;Acc:MGI:95498]	1.60393113498182	0.00521349361097793	ENSMUSG00000015947	Fcgr1	Fc receptor, IgG, high affinity I [Source:MGI Symbol;Acc:MGI:95498]	1.60393113498182	0.00521349361097793	ENSMUSG00000020878	Lrrc46	leucine rich repeat containing 46 [Source:MGI Symbol;Acc:MGI:1916547]	-1.07964330636621	0.00349258361562367
ENSMUSG00000068196	Col8a1	collagen, type VIII, alpha 1 [Source:MGI Symbol;Acc:MGI:88463]	1.6038801371047	0.00663961226603181	ENSMUSG00000068196	Col8a1	collagen, type VIII, alpha 1 [Source:MGI Symbol;Acc:MGI:88463]	1.6038801371047	0.00663961226603181	ENSMUSG00000010136	Pifo	primary cilia formation [Source:MGI Symbol;Acc:MGI:1923670]	-1.07843034653272	0.0299129854828859
ENSMUSG00000001020	S100a4	S100 calcium binding protein A4 [Source:MGI Symbol;Acc:MGI:1330282]	1.60144893498648	0.0214148328376245	ENSMUSG00000001020	S100a4	S100 calcium binding protein A4 [Source:MGI Symbol;Acc:MGI:1330282]	1.60144893498648	0.0214148328376245	ENSMUSG00000079499	6530402F18Rik	RIKEN cDNA 6530402F18 gene [Source:MGI Symbol;Acc:MGI:1923470]	-1.07836428340072	0.00412919843217493
ENSMUSG00000028581	Laptm5	lysosomal-associated protein transmembrane 5 [Source:MGI Symbol;Acc:MGI:108046]	1.59546665748497	5.72789738559981e-06	ENSMUSG00000028581	Laptm5	lysosomal-associated protein transmembrane 5 [Source:MGI Symbol;Acc:MGI:108046]	1.59546665748497	5.72789738559981e-06	ENSMUSG00000024901	Peli3	pellino 3 [Source:MGI Symbol;Acc:MGI:1924963]	-1.07219901180305	0.00329196498681647
ENSMUSG00000112168	Gm34776	predicted gene, 34776 [Source:MGI Symbol;Acc:MGI:5593935]	1.59320549389444	0.0246088628610445	ENSMUSG00000112168	Gm34776	predicted gene, 34776 [Source:MGI Symbol;Acc:MGI:5593935]	1.59320549389444	0.0246088628610445	ENSMUSG00000025257	Ribc1	RIB43A domain with coiled-coils 1 [Source:MGI Symbol;Acc:MGI:1913861]	-1.06575667440091	0.00830470748622061
ENSMUSG00000060802	B2m	beta-2 microglobulin [Source:MGI Symbol;Acc:MGI:88127]	1.59199678235585	1.02822215202148e-06	ENSMUSG00000060802	B2m	beta-2 microglobulin [Source:MGI Symbol;Acc:MGI:88127]	1.59199678235585	1.02822215202148e-06	ENSMUSG00000105881	4932422M17Rik	RIKEN cDNA 4932422M17 gene [Source:MGI Symbol;Acc:MGI:1921616]	-1.06441588104666	0.0345619645706359
ENSMUSG00000061048	Cdh3	cadherin 3 [Source:MGI Symbol;Acc:MGI:88356]	1.59183354410156	0.0123618472028935	ENSMUSG00000061048	Cdh3	cadherin 3 [Source:MGI Symbol;Acc:MGI:88356]	1.59183354410156	0.0123618472028935	ENSMUSG00000035919	Bbs9	Bardet-Biedl syndrome 9 (human) [Source:MGI Symbol;Acc:MGI:2442833]	-1.06203262958681	0.00661389501320953
ENSMUSG00000047735	Samd9l	sterile alpha motif domain containing 9-like [Source:MGI Symbol;Acc:MGI:1343184]	1.59162380634249	0.00309525348641509	ENSMUSG00000047735	Samd9l	sterile alpha motif domain containing 9-like [Source:MGI Symbol;Acc:MGI:1343184]	1.59162380634249	0.00309525348641509	ENSMUSG00000074037	Mc1r	melanocortin 1 receptor [Source:MGI Symbol;Acc:MGI:99456]	-1.05962829278273	0.0438666632314665
ENSMUSG00000002111	Spi1	spleen focus forming virus (SFFV) proviral integration oncogene [Source:MGI Symbol;Acc:MGI:98282]	1.58973695745499	0.00957531905470513	ENSMUSG00000002111	Spi1	spleen focus forming virus (SFFV) proviral integration oncogene [Source:MGI Symbol;Acc:MGI:98282]	1.58973695745499	0.00957531905470513	ENSMUSG00000114193	Gm48139	predicted gene, 48139 [Source:MGI Symbol;Acc:MGI:6097504]	-1.05862763942231	0.0285236610642282
ENSMUSG00000028599	Tnfrsf1b	tumor necrosis factor receptor superfamily, member 1b [Source:MGI Symbol;Acc:MGI:1314883]	1.5846540030928	0.000624104718890264	ENSMUSG00000028599	Tnfrsf1b	tumor necrosis factor receptor superfamily, member 1b [Source:MGI Symbol;Acc:MGI:1314883]	1.5846540030928	0.000624104718890264	ENSMUSG00000025496	Drd4	dopamine receptor D4 [Source:MGI Symbol;Acc:MGI:94926]	-1.05491801913297	0.0121408818766116
ENSMUSG00000085908	Gm14209	predicted gene 14209 [Source:MGI Symbol;Acc:MGI:3649779]	1.58387996556395	0.0451841689023863	ENSMUSG00000085908	Gm14209	predicted gene 14209 [Source:MGI Symbol;Acc:MGI:3649779]	1.58387996556395	0.0451841689023863	ENSMUSG00000020183	Cpm	carboxypeptidase M [Source:MGI Symbol;Acc:MGI:1917824]	-1.05341607758748	0.00376443041408955
ENSMUSG00000078920	Ifi47	interferon gamma inducible protein 47 [Source:MGI Symbol;Acc:MGI:99448]	1.58246972094321	0.0165343168263571	ENSMUSG00000078920	Ifi47	interferon gamma inducible protein 47 [Source:MGI Symbol;Acc:MGI:99448]	1.58246972094321	0.0165343168263571	ENSMUSG00000002058	Unc119	unc-119 lipid binding chaperone [Source:MGI Symbol;Acc:MGI:1328357]	-1.05249027023958	0.00278253133282106
ENSMUSG00000030865	Chp2	calcineurin-like EF hand protein 2 [Source:MGI Symbol;Acc:MGI:1917511]	1.58099660584438	0.0240587344422021	ENSMUSG00000030865	Chp2	calcineurin-like EF hand protein 2 [Source:MGI Symbol;Acc:MGI:1917511]	1.58099660584438	0.0240587344422021	ENSMUSG00000086013	Gm15706	predicted gene 15706 [Source:MGI Symbol;Acc:MGI:3783146]	-1.04929084139454	0.00815972890980688
ENSMUSG00000116815	Gm49760	predicted gene, 49760 [Source:MGI Symbol;Acc:MGI:6215265]	1.57881703344385	0.00136091182653733	ENSMUSG00000116815	Gm49760	predicted gene, 49760 [Source:MGI Symbol;Acc:MGI:6215265]	1.57881703344385	0.00136091182653733	ENSMUSG00000034295	Fhod3	formin homology 2 domain containing 3 [Source:MGI Symbol;Acc:MGI:1925847]	-1.04778324924138	0.00121333017141312
ENSMUSG00000048520	Fbxl13	F-box and leucine-rich repeat protein 13 [Source:MGI Symbol;Acc:MGI:2443416]	1.57662768585994	0.0227100529252888	ENSMUSG00000048520	Fbxl13	F-box and leucine-rich repeat protein 13 [Source:MGI Symbol;Acc:MGI:2443416]	1.57662768585994	0.0227100529252888	ENSMUSG00000027636	Sla2	Src-like-adaptor 2 [Source:MGI Symbol;Acc:MGI:1925049]	-1.04331264632478	0.0299679490089227
ENSMUSG00000022148	Fyb	FYN binding protein [Source:MGI Symbol;Acc:MGI:1346327]	1.57623307534711	0.00553067753950979	ENSMUSG00000022148	Fyb	FYN binding protein [Source:MGI Symbol;Acc:MGI:1346327]	1.57623307534711	0.00553067753950979	ENSMUSG00000020890	Gucy2e	guanylate cyclase 2e [Source:MGI Symbol;Acc:MGI:105123]	-1.04096290638287	0.0103046976356363
ENSMUSG00000064215	Ifi27	interferon, alpha-inducible protein 27 [Source:MGI Symbol;Acc:MGI:1277180]	1.57594573728448	8.54937419428501e-06	ENSMUSG00000064215	Ifi27	interferon, alpha-inducible protein 27 [Source:MGI Symbol;Acc:MGI:1277180]	1.57594573728448	8.54937419428501e-06	ENSMUSG00000029607	Ankrd61	ankyrin repeat domain 61 [Source:MGI Symbol;Acc:MGI:1913979]	-1.04055300251655	0.0256603602765474
ENSMUSG00000021457	Syk	spleen tyrosine kinase [Source:MGI Symbol;Acc:MGI:99515]	1.57403999278288	0.0125121537186719	ENSMUSG00000021457	Syk	spleen tyrosine kinase [Source:MGI Symbol;Acc:MGI:99515]	1.57403999278288	0.0125121537186719	ENSMUSG00000058966	Fam57b	family with sequence similarity 57, member B [Source:MGI Symbol;Acc:MGI:1916202]	-1.03895156344066	0.0105142266726059
ENSMUSG00000042417	Ccno	cyclin O [Source:MGI Symbol;Acc:MGI:2145534]	1.57315450425237	0.0329496923123799	ENSMUSG00000042417	Ccno	cyclin O [Source:MGI Symbol;Acc:MGI:2145534]	1.57315450425237	0.0329496923123799	ENSMUSG00000034320	Slc26a2	solute carrier family 26 (sulfate transporter), member 2 [Source:MGI Symbol;Acc:MGI:892977]	-1.03869615095741	0.00293984560056685
ENSMUSG00000028268	Gbp3	guanylate binding protein 3 [Source:MGI Symbol;Acc:MGI:1926263]	1.56991156320375	0.00126440746128226	ENSMUSG00000028268	Gbp3	guanylate binding protein 3 [Source:MGI Symbol;Acc:MGI:1926263]	1.56991156320375	0.00126440746128226	ENSMUSG00000022831	Hcls1	hematopoietic cell specific Lyn substrate 1 [Source:MGI Symbol;Acc:MGI:104568]	-1.03829215576892	0.0214453312838334
ENSMUSG00000107385	C330024D21Rik	RIKEN cDNA C330024D21 gene [Source:MGI Symbol;Acc:MGI:2444116]	1.56982205698896	0.000750840427696708	ENSMUSG00000107385	C330024D21Rik	RIKEN cDNA C330024D21 gene [Source:MGI Symbol;Acc:MGI:2444116]	1.56982205698896	0.000750840427696708	ENSMUSG00000109695	Gm31166	predicted gene, 31166 [Source:MGI Symbol;Acc:MGI:5590325]	-1.03793092511865	0.00262332777932908
ENSMUSG00000105224	Gm3364	predicted gene 3364 [Source:MGI Symbol;Acc:MGI:3781542]	1.56615586710203	0.0445242495377309	ENSMUSG00000105224	Gm3364	predicted gene 3364 [Source:MGI Symbol;Acc:MGI:3781542]	1.56615586710203	0.0445242495377309	ENSMUSG00000029601	Iqcd	IQ motif containing D [Source:MGI Symbol;Acc:MGI:1922982]	-1.03481093073439	0.0360932058852223
ENSMUSG00000006219	Fblim1	filamin binding LIM protein 1 [Source:MGI Symbol;Acc:MGI:1921452]	1.56556742783908	0.000281477499378406	ENSMUSG00000006219	Fblim1	filamin binding LIM protein 1 [Source:MGI Symbol;Acc:MGI:1921452]	1.56556742783908	0.000281477499378406	ENSMUSG00000032221	Mns1	meiosis-specific nuclear structural protein 1 [Source:MGI Symbol;Acc:MGI:107933]	-1.03347815753798	0.0103840984890339
ENSMUSG00000095288	Gm7618	predicted pseudogene 7618 [Source:MGI Symbol;Acc:MGI:3644742]	1.56542735500189	0.0203228901008774	ENSMUSG00000095288	Gm7618	predicted pseudogene 7618 [Source:MGI Symbol;Acc:MGI:3644742]	1.56542735500189	0.0203228901008774	ENSMUSG00000095930	Nim1k	NIM1 serine/threonine protein kinase [Source:MGI Symbol;Acc:MGI:2442399]	-1.03340728339685	0.00428216610099041
ENSMUSG00000043008	Klhl6	kelch-like 6 [Source:MGI Symbol;Acc:MGI:2686922]	1.56418541764865	0.00553067753950979	ENSMUSG00000043008	Klhl6	kelch-like 6 [Source:MGI Symbol;Acc:MGI:2686922]	1.56418541764865	0.00553067753950979	ENSMUSG00000056752	Dnah9	dynein, axonemal, heavy chain 9 [Source:MGI Symbol;Acc:MGI:1289279]	-1.03316028095018	0.00364137519704055
ENSMUSG00000040747	Cd53	CD53 antigen [Source:MGI Symbol;Acc:MGI:88341]	1.55931495162968	0.00250468375973386	ENSMUSG00000040747	Cd53	CD53 antigen [Source:MGI Symbol;Acc:MGI:88341]	1.55931495162968	0.00250468375973386	ENSMUSG00000095241	Gm5478	predicted pseudogene 5478 [Source:MGI Symbol;Acc:MGI:3646318]	-1.03205033338709	0.00421903936866317
ENSMUSG00000047237	Fbxw21	F-box and WD-40 domain protein 21 [Source:MGI Symbol;Acc:MGI:2443323]	1.55617822771804	0.0046948444698906	ENSMUSG00000047237	Fbxw21	F-box and WD-40 domain protein 21 [Source:MGI Symbol;Acc:MGI:2443323]	1.55617822771804	0.0046948444698906	ENSMUSG00000103050	Gm38273	predicted gene, 38273 [Source:MGI Symbol;Acc:MGI:5611501]	-1.03173612689547	0.0471447799283543
ENSMUSG00000030117	Gdf3	growth differentiation factor 3 [Source:MGI Symbol;Acc:MGI:95686]	1.55606549677668	0.00724054451686789	ENSMUSG00000030117	Gdf3	growth differentiation factor 3 [Source:MGI Symbol;Acc:MGI:95686]	1.55606549677668	0.00724054451686789	ENSMUSG00000026870	Cutal	cutA divalent cation tolerance homolog-like [Source:MGI Symbol;Acc:MGI:1925246]	-1.03023839501424	0.00525248633305334
ENSMUSG00000104822	Gm42967	predicted gene 42967 [Source:MGI Symbol;Acc:MGI:5663104]	1.55160438525165	0.0134538909224748	ENSMUSG00000104822	Gm42967	predicted gene 42967 [Source:MGI Symbol;Acc:MGI:5663104]	1.55160438525165	0.0134538909224748	ENSMUSG00000057706	Mex3b	mex3 RNA binding family member B [Source:MGI Symbol;Acc:MGI:1918252]	-1.0290814809493	0.00114847201452642
ENSMUSG00000079227	Ccr5	chemokine (C-C motif) receptor 5 [Source:MGI Symbol;Acc:MGI:107182]	1.55033515837791	0.00149243465289978	ENSMUSG00000079227	Ccr5	chemokine (C-C motif) receptor 5 [Source:MGI Symbol;Acc:MGI:107182]	1.55033515837791	0.00149243465289978	ENSMUSG00000029177	Cenpa	centromere protein A [Source:MGI Symbol;Acc:MGI:88375]	-1.0289023642274	0.0042138047900604
ENSMUSG00000023484	Prph	peripherin [Source:MGI Symbol;Acc:MGI:97774]	1.54677725317006	0.0018146820098607	ENSMUSG00000023484	Prph	peripherin [Source:MGI Symbol;Acc:MGI:97774]	1.54677725317006	0.0018146820098607	ENSMUSG00000091037	Gm17661	predicted gene, 17661 [Source:MGI Symbol;Acc:MGI:4937295]	-1.02704311498295	0.0174458695595641
ENSMUSG00000020641	Rsad2	radical S-adenosyl methionine domain containing 2 [Source:MGI Symbol;Acc:MGI:1929628]	1.54623975155032	0.0234557146611443	ENSMUSG00000020641	Rsad2	radical S-adenosyl methionine domain containing 2 [Source:MGI Symbol;Acc:MGI:1929628]	1.54623975155032	0.0234557146611443	ENSMUSG00000039496	Cdnf	cerebral dopamine neurotrophic factor [Source:MGI Symbol;Acc:MGI:3606576]	-1.02323358719881	0.00670064287993923
ENSMUSG00000040229	Gpr34	G protein-coupled receptor 34 [Source:MGI Symbol;Acc:MGI:1346334]	1.54488919354159	0.00226217528313681	ENSMUSG00000040229	Gpr34	G protein-coupled receptor 34 [Source:MGI Symbol;Acc:MGI:1346334]	1.54488919354159	0.00226217528313681	ENSMUSG00000092384	Gm4189	predicted gene 4189 [Source:MGI Symbol;Acc:MGI:3782365]	-1.02153235169705	0.0143657022673158
ENSMUSG00000083813	Gm15502	predicted gene 15502 [Source:MGI Symbol;Acc:MGI:3782949]	1.54363391718806	0.0113298216471213	ENSMUSG00000083813	Gm15502	predicted gene 15502 [Source:MGI Symbol;Acc:MGI:3782949]	1.54363391718806	0.0113298216471213	ENSMUSG00000042510	AA986860	expressed sequence AA986860 [Source:MGI Symbol;Acc:MGI:2138143]	-1.02131991593908	0.000460411108420863
ENSMUSG00000048865	Arhgap30	Rho GTPase activating protein 30 [Source:MGI Symbol;Acc:MGI:2684948]	1.52842009439971	0.00421224850741582	ENSMUSG00000048865	Arhgap30	Rho GTPase activating protein 30 [Source:MGI Symbol;Acc:MGI:2684948]	1.52842009439971	0.00421224850741582	ENSMUSG00000071636	Rimbp3	RIMS binding protein 3 [Source:MGI Symbol;Acc:MGI:2685449]	-1.02013693314133	0.0205617664043352
ENSMUSG00000032661	Oas3	2'-5' oligoadenylate synthetase 3 [Source:MGI Symbol;Acc:MGI:2180850]	1.52321733764311	0.0425222979004541	ENSMUSG00000032661	Oas3	2'-5' oligoadenylate synthetase 3 [Source:MGI Symbol;Acc:MGI:2180850]	1.52321733764311	0.0425222979004541	ENSMUSG00000037148	Arhgap10	Rho GTPase activating protein 10 [Source:MGI Symbol;Acc:MGI:1925764]	-1.01991739194226	0.00129008152349929
ENSMUSG00000030341	Tnfrsf1a	tumor necrosis factor receptor superfamily, member 1a [Source:MGI Symbol;Acc:MGI:1314884]	1.52019489230746	9.85784931618718e-05	ENSMUSG00000030341	Tnfrsf1a	tumor necrosis factor receptor superfamily, member 1a [Source:MGI Symbol;Acc:MGI:1314884]	1.52019489230746	9.85784931618718e-05	ENSMUSG00000116604	Gm49745	predicted gene, 49745 [Source:MGI Symbol;Acc:MGI:6215237]	-1.0106891023292	0.00173075314799561
ENSMUSG00000034422	Parp14	poly (ADP-ribose) polymerase family, member 14 [Source:MGI Symbol;Acc:MGI:1919489]	1.51931936018426	1.56929504222923e-05	ENSMUSG00000034422	Parp14	poly (ADP-ribose) polymerase family, member 14 [Source:MGI Symbol;Acc:MGI:1919489]	1.51931936018426	1.56929504222923e-05	ENSMUSG00000104190	Gm10472	predicted gene 10472 [Source:MGI Symbol;Acc:MGI:3642883]	-1.00559161009325	0.0340649791820215
ENSMUSG00000029298	Gbp9	guanylate-binding protein 9 [Source:MGI Symbol;Acc:MGI:3605620]	1.51878591128892	0.000118931325652164	ENSMUSG00000029298	Gbp9	guanylate-binding protein 9 [Source:MGI Symbol;Acc:MGI:3605620]	1.51878591128892	0.000118931325652164	ENSMUSG00000044724	Gpr152	G protein-coupled receptor 152 [Source:MGI Symbol;Acc:MGI:2685519]	-1.00478573210026	0.0165032167146434
ENSMUSG00000020080	Hkdc1	hexokinase domain containing 1 [Source:MGI Symbol;Acc:MGI:2384910]	1.51449930706726	0.0172898930458312	ENSMUSG00000020080	Hkdc1	hexokinase domain containing 1 [Source:MGI Symbol;Acc:MGI:2384910]	1.51449930706726	0.0172898930458312	ENSMUSG00000097074	4833428L15Rik	RIKEN cDNA 4833428L15 gene [Source:MGI Symbol;Acc:MGI:1921852]	-1.00287870921129	0.00977577859907818
ENSMUSG00000111147	Gm33699	predicted gene, 33699 [Source:MGI Symbol;Acc:MGI:5592858]	1.51295875737033	0.0134920403619035	ENSMUSG00000111147	Gm33699	predicted gene, 33699 [Source:MGI Symbol;Acc:MGI:5592858]	1.51295875737033	0.0134920403619035	ENSMUSG00000041578	Crx	cone-rod homeobox [Source:MGI Symbol;Acc:MGI:1194883]	-1.00275183825204	0.00458170036446185
ENSMUSG00000019122	Ccl9	chemokine (C-C motif) ligand 9 [Source:MGI Symbol;Acc:MGI:104533]	1.51293684131608	0.00173075314799561	ENSMUSG00000019122	Ccl9	chemokine (C-C motif) ligand 9 [Source:MGI Symbol;Acc:MGI:104533]	1.51293684131608	0.00173075314799561	ENSMUSG00000031847	1700030J22Rik	RIKEN cDNA 1700030J22 gene [Source:MGI Symbol;Acc:MGI:1916778]	-1.00255425343874	0.0131134376837873
ENSMUSG00000024525	Impa2	inositol (myo)-1(or 4)-monophosphatase 2 [Source:MGI Symbol;Acc:MGI:2149728]	1.50868322605125	0.0178303580176043	ENSMUSG00000024525	Impa2	inositol (myo)-1(or 4)-monophosphatase 2 [Source:MGI Symbol;Acc:MGI:2149728]	1.50868322605125	0.0178303580176043	ENSMUSG00000048546	Tob2	transducer of ERBB2, 2 [Source:MGI Symbol;Acc:MGI:1888525]	-1.00241097324423	0.00116659570120697
ENSMUSG00000043664	Tmem221	transmembrane protein 221 [Source:MGI Symbol;Acc:MGI:3525074]	1.50419112037179	0.0439287767412118	ENSMUSG00000043664	Tmem221	transmembrane protein 221 [Source:MGI Symbol;Acc:MGI:3525074]	1.50419112037179	0.0439287767412118	ENSMUSG00000026646	Suv39h2	suppressor of variegation 3-9 2 [Source:MGI Symbol;Acc:MGI:1890396]	-1.00175442894148	0.0107633961237793
ENSMUSG00000056174	Col8a2	collagen, type VIII, alpha 2 [Source:MGI Symbol;Acc:MGI:88464]	1.50379869027355	0.0316674571330446	ENSMUSG00000056174	Col8a2	collagen, type VIII, alpha 2 [Source:MGI Symbol;Acc:MGI:88464]	1.50379869027355	0.0316674571330446	ENSMUSG00000039763	Dnajc28	DnaJ heat shock protein family (Hsp40) member C28 [Source:MGI Symbol;Acc:MGI:2181053]	-1.00128851460602	0.000724674978754785
ENSMUSG00000086587	Gm11837	predicted gene 11837 [Source:MGI Symbol;Acc:MGI:3702175]	1.50366172639209	0.0138365920189472	ENSMUSG00000086587	Gm11837	predicted gene 11837 [Source:MGI Symbol;Acc:MGI:3702175]	1.50366172639209	0.0138365920189472
ENSMUSG00000099722	Gm29154	predicted gene 29154 [Source:MGI Symbol;Acc:MGI:5579860]	1.50326539058404	0.0120077444643408	ENSMUSG00000099722	Gm29154	predicted gene 29154 [Source:MGI Symbol;Acc:MGI:5579860]	1.50326539058404	0.0120077444643408
ENSMUSG00000069793	Slfn9	schlafen 9 [Source:MGI Symbol;Acc:MGI:2445121]	1.49886068126675	0.0246374602169057	ENSMUSG00000069793	Slfn9	schlafen 9 [Source:MGI Symbol;Acc:MGI:2445121]	1.49886068126675	0.0246374602169057
ENSMUSG00000029561	Oasl2	2'-5' oligoadenylate synthetase-like 2 [Source:MGI Symbol;Acc:MGI:1344390]	1.49749981117566	7.48507777844856e-05	ENSMUSG00000029561	Oasl2	2'-5' oligoadenylate synthetase-like 2 [Source:MGI Symbol;Acc:MGI:1344390]	1.49749981117566	7.48507777844856e-05
ENSMUSG00000042759	Apobr	apolipoprotein B receptor [Source:MGI Symbol;Acc:MGI:2176230]	1.49428520512202	0.0259993256831226	ENSMUSG00000042759	Apobr	apolipoprotein B receptor [Source:MGI Symbol;Acc:MGI:2176230]	1.49428520512202	0.0259993256831226
ENSMUSG00000073164	2410018L13Rik	RIKEN cDNA 2410018L13 gene [Source:MGI Symbol;Acc:MGI:1916982]	1.49393332264506	0.00574760348624217	ENSMUSG00000073164	2410018L13Rik	RIKEN cDNA 2410018L13 gene [Source:MGI Symbol;Acc:MGI:1916982]	1.49393332264506	0.00574760348624217
ENSMUSG00000028040	Efna4	ephrin A4 [Source:MGI Symbol;Acc:MGI:106643]	1.49227923410167	0.00152801676887693	ENSMUSG00000028040	Efna4	ephrin A4 [Source:MGI Symbol;Acc:MGI:106643]	1.49227923410167	0.00152801676887693
ENSMUSG00000079505	Gm11131	predicted gene 11131 [Source:MGI Symbol;Acc:MGI:3779386]	1.48418833928314	0.0117214978588666	ENSMUSG00000079505	Gm11131	predicted gene 11131 [Source:MGI Symbol;Acc:MGI:3779386]	1.48418833928314	0.0117214978588666
ENSMUSG00000040613	Apobec1	apolipoprotein B mRNA editing enzyme, catalytic polypeptide 1 [Source:MGI Symbol;Acc:MGI:103298]	1.48368025739536	0.00057367617562534	ENSMUSG00000040613	Apobec1	apolipoprotein B mRNA editing enzyme, catalytic polypeptide 1 [Source:MGI Symbol;Acc:MGI:103298]	1.48368025739536	0.00057367617562534
ENSMUSG00000022574	Naprt	nicotinate phosphoribosyltransferase [Source:MGI Symbol;Acc:MGI:2442664]	1.48144807248852	0.00163312229796593	ENSMUSG00000022574	Naprt	nicotinate phosphoribosyltransferase [Source:MGI Symbol;Acc:MGI:2442664]	1.48144807248852	0.00163312229796593
ENSMUSG00000021423	Ly86	lymphocyte antigen 86 [Source:MGI Symbol;Acc:MGI:1321404]	1.48123928835466	0.00019233315487959	ENSMUSG00000021423	Ly86	lymphocyte antigen 86 [Source:MGI Symbol;Acc:MGI:1321404]	1.48123928835466	0.00019233315487959
ENSMUSG00000105302	Gm19817	predicted gene, 19817 [Source:MGI Symbol;Acc:MGI:5012002]	1.47749874054082	0.0448018190912502	ENSMUSG00000105302	Gm19817	predicted gene, 19817 [Source:MGI Symbol;Acc:MGI:5012002]	1.47749874054082	0.0448018190912502
ENSMUSG00000031803	B3gnt3	UDP-GlcNAc:betaGal beta-1,3-N-acetylglucosaminyltransferase 3 [Source:MGI Symbol;Acc:MGI:2152535]	1.47618154592082	0.0124175402917432	ENSMUSG00000031803	B3gnt3	UDP-GlcNAc:betaGal beta-1,3-N-acetylglucosaminyltransferase 3 [Source:MGI Symbol;Acc:MGI:2152535]	1.47618154592082	0.0124175402917432
ENSMUSG00000072115	Ang	angiogenin, ribonuclease, RNase A family, 5 [Source:MGI Symbol;Acc:MGI:88022]	1.47601464778155	0.0150904493281246	ENSMUSG00000072115	Ang	angiogenin, ribonuclease, RNase A family, 5 [Source:MGI Symbol;Acc:MGI:88022]	1.47601464778155	0.0150904493281246
ENSMUSG00000046410	Kcnk6	potassium inwardly-rectifying channel, subfamily K, member 6 [Source:MGI Symbol;Acc:MGI:1891291]	1.47521524843581	0.010060405204945	ENSMUSG00000046410	Kcnk6	potassium inwardly-rectifying channel, subfamily K, member 6 [Source:MGI Symbol;Acc:MGI:1891291]	1.47521524843581	0.010060405204945
ENSMUSG00000035413	Tmem98	transmembrane protein 98 [Source:MGI Symbol;Acc:MGI:1923457]	1.46768461159689	8.54937419428501e-06	ENSMUSG00000035413	Tmem98	transmembrane protein 98 [Source:MGI Symbol;Acc:MGI:1923457]	1.46768461159689	8.54937419428501e-06
ENSMUSG00000105791	Gm43341	predicted gene 43341 [Source:MGI Symbol;Acc:MGI:5663478]	1.46370023129273	0.048846638961762	ENSMUSG00000105791	Gm43341	predicted gene 43341 [Source:MGI Symbol;Acc:MGI:5663478]	1.46370023129273	0.048846638961762
ENSMUSG00000034845	Plvap	plasmalemma vesicle associated protein [Source:MGI Symbol;Acc:MGI:1890497]	1.46298691718789	0.000630952151191246	ENSMUSG00000034845	Plvap	plasmalemma vesicle associated protein [Source:MGI Symbol;Acc:MGI:1890497]	1.46298691718789	0.000630952151191246
ENSMUSG00000015966	Il17rb	interleukin 17 receptor B [Source:MGI Symbol;Acc:MGI:1355292]	1.46177367517556	0.0064748201072938	ENSMUSG00000015966	Il17rb	interleukin 17 receptor B [Source:MGI Symbol;Acc:MGI:1355292]	1.46177367517556	0.0064748201072938
ENSMUSG00000030220	Arhgdib	Rho, GDP dissociation inhibitor (GDI) beta [Source:MGI Symbol;Acc:MGI:101940]	1.46059859954157	0.0337096339659953	ENSMUSG00000030220	Arhgdib	Rho, GDP dissociation inhibitor (GDI) beta [Source:MGI Symbol;Acc:MGI:101940]	1.46059859954157	0.0337096339659953
ENSMUSG00000029798	Herc6	hect domain and RLD 6 [Source:MGI Symbol;Acc:MGI:1914388]	1.45999899962474	0.00204386936704039	ENSMUSG00000029798	Herc6	hect domain and RLD 6 [Source:MGI Symbol;Acc:MGI:1914388]	1.45999899962474	0.00204386936704039
ENSMUSG00000108993	Gm44846	predicted gene 44846 [Source:MGI Symbol;Acc:MGI:5753422]	1.45991924688538	0.0453862742956084	ENSMUSG00000108993	Gm44846	predicted gene 44846 [Source:MGI Symbol;Acc:MGI:5753422]	1.45991924688538	0.0453862742956084
ENSMUSG00000026980	Ly75	lymphocyte antigen 75 [Source:MGI Symbol;Acc:MGI:106662]	1.45457620805375	0.00760952632589355	ENSMUSG00000026980	Ly75	lymphocyte antigen 75 [Source:MGI Symbol;Acc:MGI:106662]	1.45457620805375	0.00760952632589355
ENSMUSG00000017830	Dhx58	DEXH (Asp-Glu-X-His) box polypeptide 58 [Source:MGI Symbol;Acc:MGI:1931560]	1.45246358102346	0.000148468946647905	ENSMUSG00000017830	Dhx58	DEXH (Asp-Glu-X-His) box polypeptide 58 [Source:MGI Symbol;Acc:MGI:1931560]	1.45246358102346	0.000148468946647905
ENSMUSG00000113604	Gm19786	predicted gene, 19786 [Source:MGI Symbol;Acc:MGI:5011971]	1.45079706408588	0.0213784131904968	ENSMUSG00000113604	Gm19786	predicted gene, 19786 [Source:MGI Symbol;Acc:MGI:5011971]	1.45079706408588	0.0213784131904968
ENSMUSG00000107215	Gm43197	predicted gene 43197 [Source:MGI Symbol;Acc:MGI:5663334]	1.44548933259203	0.00199105568307318	ENSMUSG00000107215	Gm43197	predicted gene 43197 [Source:MGI Symbol;Acc:MGI:5663334]	1.44548933259203	0.00199105568307318
ENSMUSG00000029605	Oas1b	2'-5' oligoadenylate synthetase 1B [Source:MGI Symbol;Acc:MGI:97430]	1.44548741841698	0.00590221242256182	ENSMUSG00000029605	Oas1b	2'-5' oligoadenylate synthetase 1B [Source:MGI Symbol;Acc:MGI:97430]	1.44548741841698	0.00590221242256182
ENSMUSG00000036362	P2ry13	purinergic receptor P2Y, G-protein coupled 13 [Source:MGI Symbol;Acc:MGI:1921441]	1.4447025015033	0.000840431912247444	ENSMUSG00000036362	P2ry13	purinergic receptor P2Y, G-protein coupled 13 [Source:MGI Symbol;Acc:MGI:1921441]	1.4447025015033	0.000840431912247444
ENSMUSG00000015533	Itga2	integrin alpha 2 [Source:MGI Symbol;Acc:MGI:96600]	1.44039036530259	0.000277754836939866	ENSMUSG00000015533	Itga2	integrin alpha 2 [Source:MGI Symbol;Acc:MGI:96600]	1.44039036530259	0.000277754836939866
ENSMUSG00000046879	Irgm1	immunity-related GTPase family M member 1 [Source:MGI Symbol;Acc:MGI:107567]	1.43951878593683	0.000134910661305647	ENSMUSG00000046879	Irgm1	immunity-related GTPase family M member 1 [Source:MGI Symbol;Acc:MGI:107567]	1.43951878593683	0.000134910661305647
ENSMUSG00000023013	Aqp2	aquaporin 2 [Source:MGI Symbol;Acc:MGI:1096865]	1.43925865826936	0.0320417112801184	ENSMUSG00000023013	Aqp2	aquaporin 2 [Source:MGI Symbol;Acc:MGI:1096865]	1.43925865826936	0.0320417112801184
ENSMUSG00000024621	Csf1r	colony stimulating factor 1 receptor [Source:MGI Symbol;Acc:MGI:1339758]	1.43918887491592	8.54937419428501e-06	ENSMUSG00000024621	Csf1r	colony stimulating factor 1 receptor [Source:MGI Symbol;Acc:MGI:1339758]	1.43918887491592	8.54937419428501e-06
ENSMUSG00000054675	Tmem119	transmembrane protein 119 [Source:MGI Symbol;Acc:MGI:2385228]	1.43695918183801	0.000144253141320907	ENSMUSG00000054675	Tmem119	transmembrane protein 119 [Source:MGI Symbol;Acc:MGI:2385228]	1.43695918183801	0.000144253141320907
ENSMUSG00000025355	Mmp19	matrix metallopeptidase 19 [Source:MGI Symbol;Acc:MGI:1927899]	1.43598581715136	0.0339512604122158	ENSMUSG00000025355	Mmp19	matrix metallopeptidase 19 [Source:MGI Symbol;Acc:MGI:1927899]	1.43598581715136	0.0339512604122158
ENSMUSG00000043850	Clrn1	clarin 1 [Source:MGI Symbol;Acc:MGI:2388124]	1.43582829019804	5.3851965523057e-05	ENSMUSG00000043850	Clrn1	clarin 1 [Source:MGI Symbol;Acc:MGI:2388124]	1.43582829019804	5.3851965523057e-05
ENSMUSG00000064246	Chil1	chitinase-like 1 [Source:MGI Symbol;Acc:MGI:1340899]	1.43530662482313	0.00263096678431973	ENSMUSG00000064246	Chil1	chitinase-like 1 [Source:MGI Symbol;Acc:MGI:1340899]	1.43530662482313	0.00263096678431973
ENSMUSG00000061718	Ppp1r1b	protein phosphatase 1, regulatory inhibitor subunit 1B [Source:MGI Symbol;Acc:MGI:94860]	1.43503177161671	0.00345826480719829	ENSMUSG00000061718	Ppp1r1b	protein phosphatase 1, regulatory inhibitor subunit 1B [Source:MGI Symbol;Acc:MGI:94860]	1.43503177161671	0.00345826480719829
ENSMUSG00000020542	Myocd	myocardin [Source:MGI Symbol;Acc:MGI:2137495]	1.43373020851772	0.0245862893700775	ENSMUSG00000020542	Myocd	myocardin [Source:MGI Symbol;Acc:MGI:2137495]	1.43373020851772	0.0245862893700775
ENSMUSG00000027907	S100a11	S100 calcium binding protein A11 [Source:MGI Symbol;Acc:MGI:1338798]	1.43040194209473	0.000598105176338178	ENSMUSG00000027907	S100a11	S100 calcium binding protein A11 [Source:MGI Symbol;Acc:MGI:1338798]	1.43040194209473	0.000598105176338178
ENSMUSG00000027947	Il6ra	interleukin 6 receptor, alpha [Source:MGI Symbol;Acc:MGI:105304]	1.42257749914172	0.00430269965828655	ENSMUSG00000027947	Il6ra	interleukin 6 receptor, alpha [Source:MGI Symbol;Acc:MGI:105304]	1.42257749914172	0.00430269965828655
ENSMUSG00000062175	Tgif2	TGFB-induced factor homeobox 2 [Source:MGI Symbol;Acc:MGI:1915299]	1.41822892358917	0.000366469388980594	ENSMUSG00000062175	Tgif2	TGFB-induced factor homeobox 2 [Source:MGI Symbol;Acc:MGI:1915299]	1.41822892358917	0.000366469388980594
ENSMUSG00000030107	Usp18	ubiquitin specific peptidase 18 [Source:MGI Symbol;Acc:MGI:1344364]	1.415450997819	0.00761576559987334	ENSMUSG00000030107	Usp18	ubiquitin specific peptidase 18 [Source:MGI Symbol;Acc:MGI:1344364]	1.415450997819	0.00761576559987334
ENSMUSG00000041515	Irf8	interferon regulatory factor 8 [Source:MGI Symbol;Acc:MGI:96395]	1.41348442459966	0.00107344861093394	ENSMUSG00000041515	Irf8	interferon regulatory factor 8 [Source:MGI Symbol;Acc:MGI:96395]	1.41348442459966	0.00107344861093394
ENSMUSG00000025885	Myo5b	myosin VB [Source:MGI Symbol;Acc:MGI:106598]	1.41273780898409	1.02822215202148e-06	ENSMUSG00000025885	Myo5b	myosin VB [Source:MGI Symbol;Acc:MGI:106598]	1.41273780898409	1.02822215202148e-06
ENSMUSG00000025321	Itgb8	integrin beta 8 [Source:MGI Symbol;Acc:MGI:1338035]	1.41162853073134	0.00253161530010748	ENSMUSG00000025321	Itgb8	integrin beta 8 [Source:MGI Symbol;Acc:MGI:1338035]	1.41162853073134	0.00253161530010748
ENSMUSG00000101167	H2afy3	H2A histone family, member Y3 [Source:MGI Symbol;Acc:MGI:1914802]	1.40076764203687	0.00886130486235359	ENSMUSG00000101167	H2afy3	H2A histone family, member Y3 [Source:MGI Symbol;Acc:MGI:1914802]	1.40076764203687	0.00886130486235359
ENSMUSG00000024338	Psmb8	proteasome (prosome, macropain) subunit, beta type 8 (large multifunctional peptidase 7) [Source:MGI Symbol;Acc:MGI:1346527]	1.39996948158329	0.00139749112701571	ENSMUSG00000024338	Psmb8	proteasome (prosome, macropain) subunit, beta type 8 (large multifunctional peptidase 7) [Source:MGI Symbol;Acc:MGI:1346527]	1.39996948158329	0.00139749112701571
ENSMUSG00000022512	Cldn1	claudin 1 [Source:MGI Symbol;Acc:MGI:1276109]	1.3999654574613	0.0387166429045308	ENSMUSG00000022512	Cldn1	claudin 1 [Source:MGI Symbol;Acc:MGI:1276109]	1.3999654574613	0.0387166429045308
ENSMUSG00000069755	Zfp125	zinc finger protein 125 [Source:MGI Symbol;Acc:MGI:1336211]	1.39864069561161	0.0303001355227334	ENSMUSG00000069755	Zfp125	zinc finger protein 125 [Source:MGI Symbol;Acc:MGI:1336211]	1.39864069561161	0.0303001355227334
ENSMUSG00000057766	Ankrd29	ankyrin repeat domain 29 [Source:MGI Symbol;Acc:MGI:2687055]	1.39795204396678	3.14879985996855e-05	ENSMUSG00000057766	Ankrd29	ankyrin repeat domain 29 [Source:MGI Symbol;Acc:MGI:2687055]	1.39795204396678	3.14879985996855e-05
ENSMUSG00000034957	Cebpa	CCAAT/enhancer binding protein (C/EBP), alpha [Source:MGI Symbol;Acc:MGI:99480]	1.39780100564517	0.00372416314142958	ENSMUSG00000034957	Cebpa	CCAAT/enhancer binding protein (C/EBP), alpha [Source:MGI Symbol;Acc:MGI:99480]	1.39780100564517	0.00372416314142958
ENSMUSG00000035929	H2-Q4	histocompatibility 2, Q region locus 4 [Source:MGI Symbol;Acc:MGI:95933]	1.39667799757645	0.000152896344702392	ENSMUSG00000035929	H2-Q4	histocompatibility 2, Q region locus 4 [Source:MGI Symbol;Acc:MGI:95933]	1.39667799757645	0.000152896344702392
ENSMUSG00000029826	Zc3hav1	zinc finger CCCH type, antiviral 1 [Source:MGI Symbol;Acc:MGI:1926031]	1.39270496811733	0.000489429123252961	ENSMUSG00000029826	Zc3hav1	zinc finger CCCH type, antiviral 1 [Source:MGI Symbol;Acc:MGI:1926031]	1.39270496811733	0.000489429123252961
ENSMUSG00000045052	Prlhr	prolactin releasing hormone receptor [Source:MGI Symbol;Acc:MGI:2135956]	1.3921425011335	0.0327924807886723	ENSMUSG00000045052	Prlhr	prolactin releasing hormone receptor [Source:MGI Symbol;Acc:MGI:2135956]	1.3921425011335	0.0327924807886723
ENSMUSG00000111229	Gm39323	predicted gene, 39323 [Source:MGI Symbol;Acc:MGI:5622208]	1.39211976218782	0.0187476152484335	ENSMUSG00000111229	Gm39323	predicted gene, 39323 [Source:MGI Symbol;Acc:MGI:5622208]	1.39211976218782	0.0187476152484335
ENSMUSG00000032495	Lrrc2	leucine rich repeat containing 2 [Source:MGI Symbol;Acc:MGI:1921499]	1.38650053527663	0.0254289623198414	ENSMUSG00000032495	Lrrc2	leucine rich repeat containing 2 [Source:MGI Symbol;Acc:MGI:1921499]	1.38650053527663	0.0254289623198414
ENSMUSG00000052336	Cx3cr1	chemokine (C-X3-C motif) receptor 1 [Source:MGI Symbol;Acc:MGI:1333815]	1.38574691034729	3.14879985996855e-05	ENSMUSG00000052336	Cx3cr1	chemokine (C-X3-C motif) receptor 1 [Source:MGI Symbol;Acc:MGI:1333815]	1.38574691034729	3.14879985996855e-05
ENSMUSG00000032921	Odf4	outer dense fiber of sperm tails 4 [Source:MGI Symbol;Acc:MGI:2182079]	1.38417274541179	0.0351342488230884	ENSMUSG00000032921	Odf4	outer dense fiber of sperm tails 4 [Source:MGI Symbol;Acc:MGI:2182079]	1.38417274541179	0.0351342488230884
ENSMUSG00000071478	Hist1h2ad	histone cluster 1, H2ad [Source:MGI Symbol;Acc:MGI:2448289]	1.3837296807597	0.0428148763983824	ENSMUSG00000071478	Hist1h2ad	histone cluster 1, H2ad [Source:MGI Symbol;Acc:MGI:2448289]	1.3837296807597	0.0428148763983824
ENSMUSG00000021678	F2rl1	coagulation factor II (thrombin) receptor-like 1 [Source:MGI Symbol;Acc:MGI:101910]	1.38334038248963	0.0213316073673854	ENSMUSG00000021678	F2rl1	coagulation factor II (thrombin) receptor-like 1 [Source:MGI Symbol;Acc:MGI:101910]	1.38334038248963	0.0213316073673854
ENSMUSG00000090523	Gypc	glycophorin C [Source:MGI Symbol;Acc:MGI:1098566]	1.38203478061894	0.0136893917124469	ENSMUSG00000090523	Gypc	glycophorin C [Source:MGI Symbol;Acc:MGI:1098566]	1.38203478061894	0.0136893917124469
ENSMUSG00000036553	Sh3tc1	SH3 domain and tetratricopeptide repeats 1 [Source:MGI Symbol;Acc:MGI:2678949]	1.38174913974374	0.0014024207064638	ENSMUSG00000036553	Sh3tc1	SH3 domain and tetratricopeptide repeats 1 [Source:MGI Symbol;Acc:MGI:2678949]	1.38174913974374	0.0014024207064638
ENSMUSG00000026547	Tagln2	transgelin 2 [Source:MGI Symbol;Acc:MGI:1312985]	1.38023511528049	5.02600765852523e-05	ENSMUSG00000026547	Tagln2	transgelin 2 [Source:MGI Symbol;Acc:MGI:1312985]	1.38023511528049	5.02600765852523e-05
ENSMUSG00000029919	Hpgds	hematopoietic prostaglandin D synthase [Source:MGI Symbol;Acc:MGI:1859384]	1.3775088159554	0.00370090080609184	ENSMUSG00000029919	Hpgds	hematopoietic prostaglandin D synthase [Source:MGI Symbol;Acc:MGI:1859384]	1.3775088159554	0.00370090080609184
ENSMUSG00000022037	Clu	clusterin [Source:MGI Symbol;Acc:MGI:88423]	1.37697460329803	1.02822215202148e-06	ENSMUSG00000022037	Clu	clusterin [Source:MGI Symbol;Acc:MGI:88423]	1.37697460329803	1.02822215202148e-06
ENSMUSG00000102758	Naaladl2	N-acetylated alpha-linked acidic dipeptidase-like 2 [Source:MGI Symbol;Acc:MGI:2685867]	1.371173858547	0.0080036760333518	ENSMUSG00000102758	Naaladl2	N-acetylated alpha-linked acidic dipeptidase-like 2 [Source:MGI Symbol;Acc:MGI:2685867]	1.371173858547	0.0080036760333518
ENSMUSG00000096727	Psmb9	proteasome (prosome, macropain) subunit, beta type 9 (large multifunctional peptidase 2) [Source:MGI Symbol;Acc:MGI:1346526]	1.37020907710058	0.00428216610099041	ENSMUSG00000096727	Psmb9	proteasome (prosome, macropain) subunit, beta type 9 (large multifunctional peptidase 2) [Source:MGI Symbol;Acc:MGI:1346526]	1.37020907710058	0.00428216610099041
ENSMUSG00000070469	Adamtsl3	ADAMTS-like 3 [Source:MGI Symbol;Acc:MGI:3028499]	1.36951429563616	0.00720490151441159	ENSMUSG00000070469	Adamtsl3	ADAMTS-like 3 [Source:MGI Symbol;Acc:MGI:3028499]	1.36951429563616	0.00720490151441159
ENSMUSG00000020388	Pdlim4	PDZ and LIM domain 4 [Source:MGI Symbol;Acc:MGI:1353470]	1.36948993776855	0.000161822517661733	ENSMUSG00000020388	Pdlim4	PDZ and LIM domain 4 [Source:MGI Symbol;Acc:MGI:1353470]	1.36948993776855	0.000161822517661733
ENSMUSG00000074063	Osgin1	oxidative stress induced growth inhibitor 1 [Source:MGI Symbol;Acc:MGI:1919089]	1.36685732574265	0.00760342364031066	ENSMUSG00000074063	Osgin1	oxidative stress induced growth inhibitor 1 [Source:MGI Symbol;Acc:MGI:1919089]	1.36685732574265	0.00760342364031066
ENSMUSG00000033427	Upb1	ureidopropionase, beta [Source:MGI Symbol;Acc:MGI:2143535]	1.36616404409552	0.0227100529252888	ENSMUSG00000033427	Upb1	ureidopropionase, beta [Source:MGI Symbol;Acc:MGI:2143535]	1.36616404409552	0.0227100529252888
ENSMUSG00000073409	H2-Q6	histocompatibility 2, Q region locus 6 [Source:MGI Symbol;Acc:MGI:95935]	1.36471020771505	0.00207155215832562	ENSMUSG00000073409	H2-Q6	histocompatibility 2, Q region locus 6 [Source:MGI Symbol;Acc:MGI:95935]	1.36471020771505	0.00207155215832562
ENSMUSG00000029484	Anxa3	annexin A3 [Source:MGI Symbol;Acc:MGI:1201378]	1.3632128925804	0.00479349082939887	ENSMUSG00000029484	Anxa3	annexin A3 [Source:MGI Symbol;Acc:MGI:1201378]	1.3632128925804	0.00479349082939887
ENSMUSG00000030717	Nupr1	nuclear protein transcription regulator 1 [Source:MGI Symbol;Acc:MGI:1891834]	1.36184185858097	1.73593661734068e-05	ENSMUSG00000030717	Nupr1	nuclear protein transcription regulator 1 [Source:MGI Symbol;Acc:MGI:1891834]	1.36184185858097	1.73593661734068e-05
ENSMUSG00000106925	Gm20072	predicted gene, 20072 [Source:MGI Symbol;Acc:MGI:5012257]	1.36181216039002	0.028862443969558	ENSMUSG00000106925	Gm20072	predicted gene, 20072 [Source:MGI Symbol;Acc:MGI:5012257]	1.36181216039002	0.028862443969558
ENSMUSG00000010830	Kdelr3	KDEL (Lys-Asp-Glu-Leu) endoplasmic reticulum protein retention receptor 3 [Source:MGI Symbol;Acc:MGI:2145953]	1.35752348597596	0.0048695418147809	ENSMUSG00000010830	Kdelr3	KDEL (Lys-Asp-Glu-Leu) endoplasmic reticulum protein retention receptor 3 [Source:MGI Symbol;Acc:MGI:2145953]	1.35752348597596	0.0048695418147809
ENSMUSG00000004609	Cd33	CD33 antigen [Source:MGI Symbol;Acc:MGI:99440]	1.35705345405627	0.000454468042902468	ENSMUSG00000004609	Cd33	CD33 antigen [Source:MGI Symbol;Acc:MGI:99440]	1.35705345405627	0.000454468042902468
ENSMUSG00000044811	Cd300c2	CD300C molecule 2 [Source:MGI Symbol;Acc:MGI:2153249]	1.35583307386586	0.0370402648812347	ENSMUSG00000044811	Cd300c2	CD300C molecule 2 [Source:MGI Symbol;Acc:MGI:2153249]	1.35583307386586	0.0370402648812347
ENSMUSG00000116652	B830017H08Rik	RIKEN cDNA B830017H08 gene [Source:MGI Symbol;Acc:MGI:3045365]	1.3557471294056	0.0204356254503343	ENSMUSG00000116652	B830017H08Rik	RIKEN cDNA B830017H08 gene [Source:MGI Symbol;Acc:MGI:3045365]	1.3557471294056	0.0204356254503343
ENSMUSG00000015340	Cybb	cytochrome b-245, beta polypeptide [Source:MGI Symbol;Acc:MGI:88574]	1.35206436919412	0.0207358952431674	ENSMUSG00000015340	Cybb	cytochrome b-245, beta polypeptide [Source:MGI Symbol;Acc:MGI:88574]	1.35206436919412	0.0207358952431674
ENSMUSG00000026786	Apbb1ip	amyloid beta (A4) precursor protein-binding, family B, member 1 interacting protein [Source:MGI Symbol;Acc:MGI:1861354]	1.35072563296935	0.00810295850717157	ENSMUSG00000026786	Apbb1ip	amyloid beta (A4) precursor protein-binding, family B, member 1 interacting protein [Source:MGI Symbol;Acc:MGI:1861354]	1.35072563296935	0.00810295850717157
ENSMUSG00000025887	Casp12	caspase 12 [Source:MGI Symbol;Acc:MGI:1312922]	1.34834994185095	0.0494098172401847	ENSMUSG00000025887	Casp12	caspase 12 [Source:MGI Symbol;Acc:MGI:1312922]	1.34834994185095	0.0494098172401847
ENSMUSG00000044986	Tst	thiosulfate sulfurtransferase, mitochondrial [Source:MGI Symbol;Acc:MGI:98852]	1.3438790004377	0.000691258708150052	ENSMUSG00000044986	Tst	thiosulfate sulfurtransferase, mitochondrial [Source:MGI Symbol;Acc:MGI:98852]	1.3438790004377	0.000691258708150052
ENSMUSG00000051041	Olfml1	olfactomedin-like 1 [Source:MGI Symbol;Acc:MGI:2679264]	1.34200359986269	0.020225530051296	ENSMUSG00000051041	Olfml1	olfactomedin-like 1 [Source:MGI Symbol;Acc:MGI:2679264]	1.34200359986269	0.020225530051296
ENSMUSG00000037846	Rtkn2	rhotekin 2 [Source:MGI Symbol;Acc:MGI:2158417]	1.33548817433201	0.0003695154341332	ENSMUSG00000037846	Rtkn2	rhotekin 2 [Source:MGI Symbol;Acc:MGI:2158417]	1.33548817433201	0.0003695154341332
ENSMUSG00000026649	Cfap126	cilia and flagella associated protein 126 [Source:MGI Symbol;Acc:MGI:1922722]	1.3343210055522	0.0151061453236138	ENSMUSG00000026649	Cfap126	cilia and flagella associated protein 126 [Source:MGI Symbol;Acc:MGI:1922722]	1.3343210055522	0.0151061453236138
ENSMUSG00000042228	Lyn	LYN proto-oncogene, Src family tyrosine kinase [Source:MGI Symbol;Acc:MGI:96892]	1.33294816164749	0.00164661549084834	ENSMUSG00000042228	Lyn	LYN proto-oncogene, Src family tyrosine kinase [Source:MGI Symbol;Acc:MGI:96892]	1.33294816164749	0.00164661549084834
ENSMUSG00000015401	Cltrn	collectrin, amino acid transport regulator [Source:MGI Symbol;Acc:MGI:1926234]	1.33064993371692	0.0445242495377309	ENSMUSG00000015401	Cltrn	collectrin, amino acid transport regulator [Source:MGI Symbol;Acc:MGI:1926234]	1.33064993371692	0.0445242495377309
ENSMUSG00000024013	Fgd2	FYVE, RhoGEF and PH domain containing 2 [Source:MGI Symbol;Acc:MGI:1347084]	1.33001763999266	0.0141880611257346	ENSMUSG00000024013	Fgd2	FYVE, RhoGEF and PH domain containing 2 [Source:MGI Symbol;Acc:MGI:1347084]	1.33001763999266	0.0141880611257346
ENSMUSG00000018008	Cyth4	cytohesin 4 [Source:MGI Symbol;Acc:MGI:2441702]	1.32906128176035	0.000504964747940474	ENSMUSG00000018008	Cyth4	cytohesin 4 [Source:MGI Symbol;Acc:MGI:2441702]	1.32906128176035	0.000504964747940474
ENSMUSG00000040812	Agbl2	ATP/GTP binding protein-like 2 [Source:MGI Symbol;Acc:MGI:2443254]	1.32810747035297	0.0305567407544893	ENSMUSG00000040812	Agbl2	ATP/GTP binding protein-like 2 [Source:MGI Symbol;Acc:MGI:2443254]	1.32810747035297	0.0305567407544893
ENSMUSG00000097177	9330159M07Rik	RIKEN cDNA 9330159M07 gene [Source:MGI Symbol;Acc:MGI:2442519]	1.32722547283612	0.00312123047674243	ENSMUSG00000097177	9330159M07Rik	RIKEN cDNA 9330159M07 gene [Source:MGI Symbol;Acc:MGI:2442519]	1.32722547283612	0.00312123047674243
ENSMUSG00000069516	Lyz2	lysozyme 2 [Source:MGI Symbol;Acc:MGI:96897]	1.32706607367321	0.0220391092549545	ENSMUSG00000069516	Lyz2	lysozyme 2 [Source:MGI Symbol;Acc:MGI:96897]	1.32706607367321	0.0220391092549545
ENSMUSG00000067212	H2-T23	histocompatibility 2, T region locus 23 [Source:MGI Symbol;Acc:MGI:95957]	1.32363089512968	0.000261967601922227	ENSMUSG00000067212	H2-T23	histocompatibility 2, T region locus 23 [Source:MGI Symbol;Acc:MGI:95957]	1.32363089512968	0.000261967601922227
ENSMUSG00000029096	Htra3	HtrA serine peptidase 3 [Source:MGI Symbol;Acc:MGI:1925808]	1.32294659939671	0.000417378465081752	ENSMUSG00000029096	Htra3	HtrA serine peptidase 3 [Source:MGI Symbol;Acc:MGI:1925808]	1.32294659939671	0.000417378465081752
ENSMUSG00000038235	F11r	F11 receptor [Source:MGI Symbol;Acc:MGI:1321398]	1.32091843990029	0.000786017052199422	ENSMUSG00000038235	F11r	F11 receptor [Source:MGI Symbol;Acc:MGI:1321398]	1.32091843990029	0.000786017052199422
ENSMUSG00000049148	Plcxd3	phosphatidylinositol-specific phospholipase C, X domain containing 3 [Source:MGI Symbol;Acc:MGI:2442605]	1.3169473309902	0.0488772295152374	ENSMUSG00000049148	Plcxd3	phosphatidylinositol-specific phospholipase C, X domain containing 3 [Source:MGI Symbol;Acc:MGI:2442605]	1.3169473309902	0.0488772295152374
ENSMUSG00000033880	Lgals3bp	lectin, galactoside-binding, soluble, 3 binding protein [Source:MGI Symbol;Acc:MGI:99554]	1.31659315925848	3.64147826969447e-06	ENSMUSG00000033880	Lgals3bp	lectin, galactoside-binding, soluble, 3 binding protein [Source:MGI Symbol;Acc:MGI:99554]	1.31659315925848	3.64147826969447e-06
ENSMUSG00000039529	Atp8b1	ATPase, class I, type 8B, member 1 [Source:MGI Symbol;Acc:MGI:1859665]	1.31162193017567	0.0120628649972827	ENSMUSG00000039529	Atp8b1	ATPase, class I, type 8B, member 1 [Source:MGI Symbol;Acc:MGI:1859665]	1.31162193017567	0.0120628649972827
ENSMUSG00000020399	Havcr2	hepatitis A virus cellular receptor 2 [Source:MGI Symbol;Acc:MGI:2159682]	1.31035760285492	0.00870355179141902	ENSMUSG00000020399	Havcr2	hepatitis A virus cellular receptor 2 [Source:MGI Symbol;Acc:MGI:2159682]	1.31035760285492	0.00870355179141902
ENSMUSG00000022468	Endou	endonuclease, polyU-specific [Source:MGI Symbol;Acc:MGI:97746]	1.30974337882939	0.0011074222463565	ENSMUSG00000022468	Endou	endonuclease, polyU-specific [Source:MGI Symbol;Acc:MGI:97746]	1.30974337882939	0.0011074222463565
ENSMUSG00000015950	Ncf1	neutrophil cytosolic factor 1 [Source:MGI Symbol;Acc:MGI:97283]	1.30717382012606	0.00412919843217493	ENSMUSG00000015950	Ncf1	neutrophil cytosolic factor 1 [Source:MGI Symbol;Acc:MGI:97283]	1.30717382012606	0.00412919843217493
ENSMUSG00000043079	Synpo	synaptopodin [Source:MGI Symbol;Acc:MGI:1099446]	1.29922674271427	6.2239800252882e-05	ENSMUSG00000043079	Synpo	synaptopodin [Source:MGI Symbol;Acc:MGI:1099446]	1.29922674271427	6.2239800252882e-05
ENSMUSG00000041143	Tmco4	transmembrane and coiled-coil domains 4 [Source:MGI Symbol;Acc:MGI:1924306]	1.29772791251692	0.0024802581823661	ENSMUSG00000041143	Tmco4	transmembrane and coiled-coil domains 4 [Source:MGI Symbol;Acc:MGI:1924306]	1.29772791251692	0.0024802581823661
ENSMUSG00000059498	Fcgr3	Fc receptor, IgG, low affinity III [Source:MGI Symbol;Acc:MGI:95500]	1.29600059677787	0.00245370630373525	ENSMUSG00000059498	Fcgr3	Fc receptor, IgG, low affinity III [Source:MGI Symbol;Acc:MGI:95500]	1.29600059677787	0.00245370630373525
ENSMUSG00000105520	Gm42837	predicted gene 42837 [Source:MGI Symbol;Acc:MGI:5662974]	1.29342572297226	0.0499088042907509	ENSMUSG00000105520	Gm42837	predicted gene 42837 [Source:MGI Symbol;Acc:MGI:5662974]	1.29342572297226	0.0499088042907509
ENSMUSG00000030905	Crym	crystallin, mu [Source:MGI Symbol;Acc:MGI:102675]	1.29317706590324	0.000140010480505877	ENSMUSG00000030905	Crym	crystallin, mu [Source:MGI Symbol;Acc:MGI:102675]	1.29317706590324	0.000140010480505877
ENSMUSG00000097828	6430562O15Rik	RIKEN cDNA 6430562O15 gene [Source:MGI Symbol;Acc:MGI:2444982]	1.28962620564154	0.0333767885243423	ENSMUSG00000097828	6430562O15Rik	RIKEN cDNA 6430562O15 gene [Source:MGI Symbol;Acc:MGI:2444982]	1.28962620564154	0.0333767885243423
ENSMUSG00000074896	Ifit3	interferon-induced protein with tetratricopeptide repeats 3 [Source:MGI Symbol;Acc:MGI:1101055]	1.28823728203234	0.00110378631817365	ENSMUSG00000074896	Ifit3	interferon-induced protein with tetratricopeptide repeats 3 [Source:MGI Symbol;Acc:MGI:1101055]	1.28823728203234	0.00110378631817365
ENSMUSG00000030671	Pde3b	phosphodiesterase 3B, cGMP-inhibited [Source:MGI Symbol;Acc:MGI:1333863]	1.28709021093839	0.000134910661305647	ENSMUSG00000030671	Pde3b	phosphodiesterase 3B, cGMP-inhibited [Source:MGI Symbol;Acc:MGI:1333863]	1.28709021093839	0.000134910661305647
ENSMUSG00000057469	E2f6	E2F transcription factor 6 [Source:MGI Symbol;Acc:MGI:1354159]	1.28594479560006	0.000636130050919118	ENSMUSG00000057469	E2f6	E2F transcription factor 6 [Source:MGI Symbol;Acc:MGI:1354159]	1.28594479560006	0.000636130050919118
ENSMUSG00000029468	P2rx7	purinergic receptor P2X, ligand-gated ion channel, 7 [Source:MGI Symbol;Acc:MGI:1339957]	1.28441459135189	0.00472916116245139	ENSMUSG00000029468	P2rx7	purinergic receptor P2X, ligand-gated ion channel, 7 [Source:MGI Symbol;Acc:MGI:1339957]	1.28441459135189	0.00472916116245139
ENSMUSG00000021186	Fbln5	fibulin 5 [Source:MGI Symbol;Acc:MGI:1346091]	1.28126234593251	0.0108691448366624	ENSMUSG00000021186	Fbln5	fibulin 5 [Source:MGI Symbol;Acc:MGI:1346091]	1.28126234593251	0.0108691448366624
ENSMUSG00000020581	Agr2	anterior gradient 2 [Source:MGI Symbol;Acc:MGI:1344405]	1.2810241479437	0.015772992267101	ENSMUSG00000020581	Agr2	anterior gradient 2 [Source:MGI Symbol;Acc:MGI:1344405]	1.2810241479437	0.015772992267101
ENSMUSG00000031273	Col4a6	collagen, type IV, alpha 6 [Source:MGI Symbol;Acc:MGI:2152695]	1.2792775048329	0.000251091940057177	ENSMUSG00000031273	Col4a6	collagen, type IV, alpha 6 [Source:MGI Symbol;Acc:MGI:2152695]	1.2792775048329	0.000251091940057177
ENSMUSG00000020143	Dock2	dedicator of cyto-kinesis 2 [Source:MGI Symbol;Acc:MGI:2149010]	1.27874142084096	0.00886241869746339	ENSMUSG00000020143	Dock2	dedicator of cyto-kinesis 2 [Source:MGI Symbol;Acc:MGI:2149010]	1.27874142084096	0.00886241869746339
ENSMUSG00000029925	Tbxas1	thromboxane A synthase 1, platelet [Source:MGI Symbol;Acc:MGI:98497]	1.277927195032	0.0131186965278102	ENSMUSG00000029925	Tbxas1	thromboxane A synthase 1, platelet [Source:MGI Symbol;Acc:MGI:98497]	1.277927195032	0.0131186965278102
ENSMUSG00000021835	Bmp4	bone morphogenetic protein 4 [Source:MGI Symbol;Acc:MGI:88180]	1.27303248341231	0.00863810913506035	ENSMUSG00000021835	Bmp4	bone morphogenetic protein 4 [Source:MGI Symbol;Acc:MGI:88180]	1.27303248341231	0.00863810913506035
ENSMUSG00000028480	Glipr2	GLI pathogenesis-related 2 [Source:MGI Symbol;Acc:MGI:1917770]	1.27185400538884	0.00223204857094335	ENSMUSG00000028480	Glipr2	GLI pathogenesis-related 2 [Source:MGI Symbol;Acc:MGI:1917770]	1.27185400538884	0.00223204857094335
ENSMUSG00000024292	Cyp4f14	cytochrome P450, family 4, subfamily f, polypeptide 14 [Source:MGI Symbol;Acc:MGI:1927669]	1.27157193224041	0.00155252203594755	ENSMUSG00000024292	Cyp4f14	cytochrome P450, family 4, subfamily f, polypeptide 14 [Source:MGI Symbol;Acc:MGI:1927669]	1.27157193224041	0.00155252203594755
ENSMUSG00000001985	Grik3	glutamate receptor, ionotropic, kainate 3 [Source:MGI Symbol;Acc:MGI:95816]	1.26789338524085	0.00169697522742371	ENSMUSG00000001985	Grik3	glutamate receptor, ionotropic, kainate 3 [Source:MGI Symbol;Acc:MGI:95816]	1.26789338524085	0.00169697522742371
ENSMUSG00000021876	Rnase4	ribonuclease, RNase A family 4 [Source:MGI Symbol;Acc:MGI:1926217]	1.26652202994984	0.000308814170134591	ENSMUSG00000021876	Rnase4	ribonuclease, RNase A family 4 [Source:MGI Symbol;Acc:MGI:1926217]	1.26652202994984	0.000308814170134591
ENSMUSG00000017978	Cadps2	Ca2+-dependent activator protein for secretion 2 [Source:MGI Symbol;Acc:MGI:2443963]	1.25939836924669	0.000766137542473044	ENSMUSG00000017978	Cadps2	Ca2+-dependent activator protein for secretion 2 [Source:MGI Symbol;Acc:MGI:2443963]	1.25939836924669	0.000766137542473044
ENSMUSG00000042613	Pbxip1	pre B cell leukemia transcription factor interacting protein 1 [Source:MGI Symbol;Acc:MGI:2441670]	1.25634731377974	5.79965874778543e-06	ENSMUSG00000042613	Pbxip1	pre B cell leukemia transcription factor interacting protein 1 [Source:MGI Symbol;Acc:MGI:2441670]	1.25634731377974	5.79965874778543e-06
ENSMUSG00000024079	Eif2ak2	eukaryotic translation initiation factor 2-alpha kinase 2 [Source:MGI Symbol;Acc:MGI:1353449]	1.25294440320478	0.000122150866003835	ENSMUSG00000024079	Eif2ak2	eukaryotic translation initiation factor 2-alpha kinase 2 [Source:MGI Symbol;Acc:MGI:1353449]	1.25294440320478	0.000122150866003835
ENSMUSG00000042349	Ikbke	inhibitor of kappaB kinase epsilon [Source:MGI Symbol;Acc:MGI:1929612]	1.25187843308857	0.0398396958136988	ENSMUSG00000042349	Ikbke	inhibitor of kappaB kinase epsilon [Source:MGI Symbol;Acc:MGI:1929612]	1.25187843308857	0.0398396958136988
ENSMUSG00000006345	Ggt1	gamma-glutamyltransferase 1 [Source:MGI Symbol;Acc:MGI:95706]	1.24343874924012	0.00794880787065355	ENSMUSG00000006345	Ggt1	gamma-glutamyltransferase 1 [Source:MGI Symbol;Acc:MGI:95706]	1.24343874924012	0.00794880787065355
ENSMUSG00000108601	Gm44645	predicted gene 44645 [Source:MGI Symbol;Acc:MGI:5753221]	1.2421208181675	0.00587510445834795	ENSMUSG00000108601	Gm44645	predicted gene 44645 [Source:MGI Symbol;Acc:MGI:5753221]	1.2421208181675	0.00587510445834795
ENSMUSG00000021838	Samd4	sterile alpha motif domain containing 4 [Source:MGI Symbol;Acc:MGI:1921730]	1.23587059076841	0.000157926875063401	ENSMUSG00000021838	Samd4	sterile alpha motif domain containing 4 [Source:MGI Symbol;Acc:MGI:1921730]	1.23587059076841	0.000157926875063401
ENSMUSG00000104117	Gm20743	predicted gene, 20743 [Source:MGI Symbol;Acc:MGI:5434099]	1.23530562643023	0.0113826444578153	ENSMUSG00000104117	Gm20743	predicted gene, 20743 [Source:MGI Symbol;Acc:MGI:5434099]	1.23530562643023	0.0113826444578153
ENSMUSG00000049588	Ccdc69	coiled-coil domain containing 69 [Source:MGI Symbol;Acc:MGI:1196234]	1.22804270514892	0.0437240865299293	ENSMUSG00000049588	Ccdc69	coiled-coil domain containing 69 [Source:MGI Symbol;Acc:MGI:1196234]	1.22804270514892	0.0437240865299293
ENSMUSG00000034810	Scn7a	sodium channel, voltage-gated, type VII, alpha [Source:MGI Symbol;Acc:MGI:102965]	1.225771441441	0.00323025282158559	ENSMUSG00000034810	Scn7a	sodium channel, voltage-gated, type VII, alpha [Source:MGI Symbol;Acc:MGI:102965]	1.225771441441	0.00323025282158559
ENSMUSG00000024011	Pi16	peptidase inhibitor 16 [Source:MGI Symbol;Acc:MGI:1921366]	1.22290345872875	0.0426406615219856	ENSMUSG00000024011	Pi16	peptidase inhibitor 16 [Source:MGI Symbol;Acc:MGI:1921366]	1.22290345872875	0.0426406615219856
ENSMUSG00000056529	Ptafr	platelet-activating factor receptor [Source:MGI Symbol;Acc:MGI:106066]	1.21667167538504	0.0430513918986521	ENSMUSG00000056529	Ptafr	platelet-activating factor receptor [Source:MGI Symbol;Acc:MGI:106066]	1.21667167538504	0.0430513918986521
ENSMUSG00000079363	Gbp4	guanylate binding protein 4 [Source:MGI Symbol;Acc:MGI:97072]	1.21305871732716	0.0115990123803493	ENSMUSG00000079363	Gbp4	guanylate binding protein 4 [Source:MGI Symbol;Acc:MGI:97072]	1.21305871732716	0.0115990123803493
ENSMUSG00000046916	Myct1	myc target 1 [Source:MGI Symbol;Acc:MGI:1915882]	1.21292394836487	0.0329301404489975	ENSMUSG00000046916	Myct1	myc target 1 [Source:MGI Symbol;Acc:MGI:1915882]	1.21292394836487	0.0329301404489975
ENSMUSG00000000732	Icosl	icos ligand [Source:MGI Symbol;Acc:MGI:1354701]	1.21183741627693	0.000326358729548154	ENSMUSG00000000732	Icosl	icos ligand [Source:MGI Symbol;Acc:MGI:1354701]	1.21183741627693	0.000326358729548154
ENSMUSG00000046402	Rbp1	retinol binding protein 1, cellular [Source:MGI Symbol;Acc:MGI:97876]	1.20806533986282	0.000734898834103202	ENSMUSG00000046402	Rbp1	retinol binding protein 1, cellular [Source:MGI Symbol;Acc:MGI:97876]	1.20806533986282	0.000734898834103202
ENSMUSG00000105947	Gm43789	predicted gene 43789 [Source:MGI Symbol;Acc:MGI:5663926]	1.20749716061841	0.0337941001448472	ENSMUSG00000105947	Gm43789	predicted gene 43789 [Source:MGI Symbol;Acc:MGI:5663926]	1.20749716061841	0.0337941001448472
ENSMUSG00000020101	Vsir	V-set immunoregulatory receptor [Source:MGI Symbol;Acc:MGI:1921298]	1.20640360930943	0.000522832745524152	ENSMUSG00000020101	Vsir	V-set immunoregulatory receptor [Source:MGI Symbol;Acc:MGI:1921298]	1.20640360930943	0.000522832745524152
ENSMUSG00000082361	Btc	betacellulin, epidermal growth factor family member [Source:MGI Symbol;Acc:MGI:99439]	1.20624450391497	0.0160556014630883	ENSMUSG00000082361	Btc	betacellulin, epidermal growth factor family member [Source:MGI Symbol;Acc:MGI:99439]	1.20624450391497	0.0160556014630883
ENSMUSG00000089789	Rdh1	retinol dehydrogenase 1 (all trans) [Source:MGI Symbol;Acc:MGI:1195275]	1.19910258116571	0.00613969574787461	ENSMUSG00000089789	Rdh1	retinol dehydrogenase 1 (all trans) [Source:MGI Symbol;Acc:MGI:1195275]	1.19910258116571	0.00613969574787461
ENSMUSG00000071714	Csf2rb2	colony stimulating factor 2 receptor, beta 2, low-affinity (granulocyte-macrophage) [Source:MGI Symbol;Acc:MGI:1339760]	1.19879436705885	0.0241780814523311	ENSMUSG00000071714	Csf2rb2	colony stimulating factor 2 receptor, beta 2, low-affinity (granulocyte-macrophage) [Source:MGI Symbol;Acc:MGI:1339760]	1.19879436705885	0.0241780814523311
ENSMUSG00000026029	Casp8	caspase 8 [Source:MGI Symbol;Acc:MGI:1261423]	1.19740729624084	0.00777764324271889	ENSMUSG00000026029	Casp8	caspase 8 [Source:MGI Symbol;Acc:MGI:1261423]	1.19740729624084	0.00777764324271889
ENSMUSG00000028583	Pdpn	podoplanin [Source:MGI Symbol;Acc:MGI:103098]	1.19692572541704	8.54937419428501e-06	ENSMUSG00000028583	Pdpn	podoplanin [Source:MGI Symbol;Acc:MGI:103098]	1.19692572541704	8.54937419428501e-06
ENSMUSG00000055809	Dnaaf3	dynein, axonemal assembly factor 3 [Source:MGI Symbol;Acc:MGI:3588207]	1.19639654534959	0.0156584003470285	ENSMUSG00000055809	Dnaaf3	dynein, axonemal assembly factor 3 [Source:MGI Symbol;Acc:MGI:3588207]	1.19639654534959	0.0156584003470285
ENSMUSG00000058897	Col25a1	collagen, type XXV, alpha 1 [Source:MGI Symbol;Acc:MGI:1924268]	1.19632915907444	0.000119200144777605	ENSMUSG00000058897	Col25a1	collagen, type XXV, alpha 1 [Source:MGI Symbol;Acc:MGI:1924268]	1.19632915907444	0.000119200144777605
ENSMUSG00000024987	Cyp26a1	cytochrome P450, family 26, subfamily a, polypeptide 1 [Source:MGI Symbol;Acc:MGI:1096359]	1.19623433011865	0.0135850944514441	ENSMUSG00000024987	Cyp26a1	cytochrome P450, family 26, subfamily a, polypeptide 1 [Source:MGI Symbol;Acc:MGI:1096359]	1.19623433011865	0.0135850944514441
ENSMUSG00000004266	Ptpn6	protein tyrosine phosphatase, non-receptor type 6 [Source:MGI Symbol;Acc:MGI:96055]	1.19620313182779	0.0138037693324906	ENSMUSG00000004266	Ptpn6	protein tyrosine phosphatase, non-receptor type 6 [Source:MGI Symbol;Acc:MGI:96055]	1.19620313182779	0.0138037693324906
ENSMUSG00000107881	Gm44250	predicted gene, 44250 [Source:MGI Symbol;Acc:MGI:5690642]	1.19372828754924	0.0489306498410223	ENSMUSG00000107881	Gm44250	predicted gene, 44250 [Source:MGI Symbol;Acc:MGI:5690642]	1.19372828754924	0.0489306498410223
ENSMUSG00000040483	Xaf1	XIAP associated factor 1 [Source:MGI Symbol;Acc:MGI:3772572]	1.19231756753039	0.00110821094126368	ENSMUSG00000040483	Xaf1	XIAP associated factor 1 [Source:MGI Symbol;Acc:MGI:3772572]	1.19231756753039	0.00110821094126368
ENSMUSG00000025350	Rdh5	retinol dehydrogenase 5 [Source:MGI Symbol;Acc:MGI:1201412]	1.19160995652031	0.027055962970064	ENSMUSG00000025350	Rdh5	retinol dehydrogenase 5 [Source:MGI Symbol;Acc:MGI:1201412]	1.19160995652031	0.027055962970064
ENSMUSG00000101429	BC055402	cDNA sequence BC055402 [Source:MGI Symbol;Acc:MGI:3039597]	1.19136619761669	0.0256603602765474	ENSMUSG00000101429	BC055402	cDNA sequence BC055402 [Source:MGI Symbol;Acc:MGI:3039597]	1.19136619761669	0.0256603602765474
ENSMUSG00000036353	P2ry12	purinergic receptor P2Y, G-protein coupled 12 [Source:MGI Symbol;Acc:MGI:1918089]	1.19026098866584	0.00303811193465026	ENSMUSG00000036353	P2ry12	purinergic receptor P2Y, G-protein coupled 12 [Source:MGI Symbol;Acc:MGI:1918089]	1.19026098866584	0.00303811193465026
ENSMUSG00000009585	Apobec3	apolipoprotein B mRNA editing enzyme, catalytic polypeptide 3 [Source:MGI Symbol;Acc:MGI:1933111]	1.18824360191479	0.000460411108420863	ENSMUSG00000009585	Apobec3	apolipoprotein B mRNA editing enzyme, catalytic polypeptide 3 [Source:MGI Symbol;Acc:MGI:1933111]	1.18824360191479	0.000460411108420863
ENSMUSG00000023992	Trem2	triggering receptor expressed on myeloid cells 2 [Source:MGI Symbol;Acc:MGI:1913150]	1.18634287268864	0.00391669469706013	ENSMUSG00000023992	Trem2	triggering receptor expressed on myeloid cells 2 [Source:MGI Symbol;Acc:MGI:1913150]	1.18634287268864	0.00391669469706013
ENSMUSG00000029923	Rab19	RAB19, member RAS oncogene family [Source:MGI Symbol;Acc:MGI:103292]	1.18503274765228	0.0193579029451388	ENSMUSG00000029923	Rab19	RAB19, member RAS oncogene family [Source:MGI Symbol;Acc:MGI:103292]	1.18503274765228	0.0193579029451388
ENSMUSG00000023186	Vwa5a	von Willebrand factor A domain containing 5A [Source:MGI Symbol;Acc:MGI:1915026]	1.18337376409379	2.70873374649132e-05	ENSMUSG00000023186	Vwa5a	von Willebrand factor A domain containing 5A [Source:MGI Symbol;Acc:MGI:1915026]	1.18337376409379	2.70873374649132e-05
ENSMUSG00000026177	Slc11a1	solute carrier family 11 (proton-coupled divalent metal ion transporters), member 1 [Source:MGI Symbol;Acc:MGI:1345275]	1.18272381434741	0.0139952993216939	ENSMUSG00000026177	Slc11a1	solute carrier family 11 (proton-coupled divalent metal ion transporters), member 1 [Source:MGI Symbol;Acc:MGI:1345275]	1.18272381434741	0.0139952993216939
ENSMUSG00000033386	Frrs1	ferric-chelate reductase 1 [Source:MGI Symbol;Acc:MGI:108076]	1.18159843778083	0.000261967601922227	ENSMUSG00000033386	Frrs1	ferric-chelate reductase 1 [Source:MGI Symbol;Acc:MGI:108076]	1.18159843778083	0.000261967601922227
ENSMUSG00000057137	Tmem140	transmembrane protein 140 [Source:MGI Symbol;Acc:MGI:1915737]	1.17859685060754	0.0080036760333518	ENSMUSG00000057137	Tmem140	transmembrane protein 140 [Source:MGI Symbol;Acc:MGI:1915737]	1.17859685060754	0.0080036760333518
ENSMUSG00000025877	Hk3	hexokinase 3 [Source:MGI Symbol;Acc:MGI:2670962]	1.17653035609252	0.0335143752708436	ENSMUSG00000025877	Hk3	hexokinase 3 [Source:MGI Symbol;Acc:MGI:2670962]	1.17653035609252	0.0335143752708436
ENSMUSG00000056501	Cebpb	CCAAT/enhancer binding protein (C/EBP), beta [Source:MGI Symbol;Acc:MGI:88373]	1.1738774932512	0.0125399110282733	ENSMUSG00000056501	Cebpb	CCAAT/enhancer binding protein (C/EBP), beta [Source:MGI Symbol;Acc:MGI:88373]	1.1738774932512	0.0125399110282733
ENSMUSG00000022500	Litaf	LPS-induced TN factor [Source:MGI Symbol;Acc:MGI:1929512]	1.17349742196576	0.0108794228631555	ENSMUSG00000022500	Litaf	LPS-induced TN factor [Source:MGI Symbol;Acc:MGI:1929512]	1.17349742196576	0.0108794228631555
ENSMUSG00000032089	Il10ra	interleukin 10 receptor, alpha [Source:MGI Symbol;Acc:MGI:96538]	1.17302407313448	0.0210683560884134	ENSMUSG00000032089	Il10ra	interleukin 10 receptor, alpha [Source:MGI Symbol;Acc:MGI:96538]	1.17302407313448	0.0210683560884134
ENSMUSG00000040253	Gbp7	guanylate binding protein 7 [Source:MGI Symbol;Acc:MGI:2444421]	1.17129521288849	0.00290436142631823	ENSMUSG00000040253	Gbp7	guanylate binding protein 7 [Source:MGI Symbol;Acc:MGI:2444421]	1.17129521288849	0.00290436142631823
ENSMUSG00000026519	Tmem63a	transmembrane protein 63a [Source:MGI Symbol;Acc:MGI:2384789]	1.16708833268899	0.000134910661305647	ENSMUSG00000026519	Tmem63a	transmembrane protein 63a [Source:MGI Symbol;Acc:MGI:2384789]	1.16708833268899	0.000134910661305647
ENSMUSG00000036526	Card11	caspase recruitment domain family, member 11 [Source:MGI Symbol;Acc:MGI:1916978]	1.16448231938604	0.00884885429471203	ENSMUSG00000036526	Card11	caspase recruitment domain family, member 11 [Source:MGI Symbol;Acc:MGI:1916978]	1.16448231938604	0.00884885429471203
ENSMUSG00000093908	Gm5784	predicted gene 5784 [Source:MGI Symbol;Acc:MGI:3647969]	1.16332644455393	0.0120930487415814	ENSMUSG00000093908	Gm5784	predicted gene 5784 [Source:MGI Symbol;Acc:MGI:3647969]	1.16332644455393	0.0120930487415814
ENSMUSG00000051159	Cited1	Cbp/p300-interacting transactivator with Glu/Asp-rich carboxy-terminal domain 1 [Source:MGI Symbol;Acc:MGI:108023]	1.16261393528761	0.0046948444698906	ENSMUSG00000051159	Cited1	Cbp/p300-interacting transactivator with Glu/Asp-rich carboxy-terminal domain 1 [Source:MGI Symbol;Acc:MGI:108023]	1.16261393528761	0.0046948444698906
ENSMUSG00000024349	Tmem173	transmembrane protein 173 [Source:MGI Symbol;Acc:MGI:1919762]	1.16238257232901	0.00745993961149998	ENSMUSG00000024349	Tmem173	transmembrane protein 173 [Source:MGI Symbol;Acc:MGI:1919762]	1.16238257232901	0.00745993961149998
ENSMUSG00000091549	Gm6548	predicted gene 6548 [Source:MGI Symbol;Acc:MGI:3644071]	1.16237014986135	0.00199105568307318	ENSMUSG00000091549	Gm6548	predicted gene 6548 [Source:MGI Symbol;Acc:MGI:3644071]	1.16237014986135	0.00199105568307318
ENSMUSG00000027962	Vcam1	vascular cell adhesion molecule 1 [Source:MGI Symbol;Acc:MGI:98926]	1.16042599132186	0.000236992126602511	ENSMUSG00000027962	Vcam1	vascular cell adhesion molecule 1 [Source:MGI Symbol;Acc:MGI:98926]	1.16042599132186	0.000236992126602511
ENSMUSG00000033327	Tnxb	tenascin XB [Source:MGI Symbol;Acc:MGI:1932137]	1.15976367343206	0.00020427513429856	ENSMUSG00000033327	Tnxb	tenascin XB [Source:MGI Symbol;Acc:MGI:1932137]	1.15976367343206	0.00020427513429856
ENSMUSG00000104362	Gm37928	predicted gene, 37928 [Source:MGI Symbol;Acc:MGI:5611156]	1.15962055080495	0.0379130822601433	ENSMUSG00000104362	Gm37928	predicted gene, 37928 [Source:MGI Symbol;Acc:MGI:5611156]	1.15962055080495	0.0379130822601433
ENSMUSG00000073779	Lrp8os2	low density lipoprotein receptor-related protein 8, apolipoprotein e receptor, opposite strand 2 [Source:MGI Symbol;Acc:MGI:3588233]	1.15948131951866	0.00724054451686789	ENSMUSG00000073779	Lrp8os2	low density lipoprotein receptor-related protein 8, apolipoprotein e receptor, opposite strand 2 [Source:MGI Symbol;Acc:MGI:3588233]	1.15948131951866	0.00724054451686789
ENSMUSG00000005373	Mlxipl	MLX interacting protein-like [Source:MGI Symbol;Acc:MGI:1927999]	1.15551172217957	0.0149531877634857	ENSMUSG00000005373	Mlxipl	MLX interacting protein-like [Source:MGI Symbol;Acc:MGI:1927999]	1.15551172217957	0.0149531877634857
ENSMUSG00000026896	Ifih1	interferon induced with helicase C domain 1 [Source:MGI Symbol;Acc:MGI:1918836]	1.15503515211478	0.000557732837803556	ENSMUSG00000026896	Ifih1	interferon induced with helicase C domain 1 [Source:MGI Symbol;Acc:MGI:1918836]	1.15503515211478	0.000557732837803556
ENSMUSG00000032269	Htr3a	5-hydroxytryptamine (serotonin) receptor 3A [Source:MGI Symbol;Acc:MGI:96282]	1.1540514935705	0.00139749112701571	ENSMUSG00000032269	Htr3a	5-hydroxytryptamine (serotonin) receptor 3A [Source:MGI Symbol;Acc:MGI:96282]	1.1540514935705	0.00139749112701571
ENSMUSG00000026415	Fcamr	Fc receptor, IgA, IgM, high affinity [Source:MGI Symbol;Acc:MGI:1927803]	1.15174873684785	0.00542135445792178	ENSMUSG00000026415	Fcamr	Fc receptor, IgA, IgM, high affinity [Source:MGI Symbol;Acc:MGI:1927803]	1.15174873684785	0.00542135445792178
ENSMUSG00000031765	Mt1	metallothionein 1 [Source:MGI Symbol;Acc:MGI:97171]	1.15149821323763	0.000327761007647109	ENSMUSG00000031765	Mt1	metallothionein 1 [Source:MGI Symbol;Acc:MGI:97171]	1.15149821323763	0.000327761007647109
ENSMUSG00000060985	Tdrd5	tudor domain containing 5 [Source:MGI Symbol;Acc:MGI:2684949]	1.15062786339446	0.00207023826593295	ENSMUSG00000060985	Tdrd5	tudor domain containing 5 [Source:MGI Symbol;Acc:MGI:2684949]	1.15062786339446	0.00207023826593295
ENSMUSG00000076617	Ighm	immunoglobulin heavy constant mu [Source:MGI Symbol;Acc:MGI:96448]	1.14937137154226	0.00595740454431786	ENSMUSG00000076617	Ighm	immunoglobulin heavy constant mu [Source:MGI Symbol;Acc:MGI:96448]	1.14937137154226	0.00595740454431786
ENSMUSG00000060572	Mfap2	microfibrillar-associated protein 2 [Source:MGI Symbol;Acc:MGI:99559]	1.14722840740088	0.00199105568307318	ENSMUSG00000060572	Mfap2	microfibrillar-associated protein 2 [Source:MGI Symbol;Acc:MGI:99559]	1.14722840740088	0.00199105568307318
ENSMUSG00000050666	Vstm4	V-set and transmembrane domain containing 4 [Source:MGI Symbol;Acc:MGI:2444633]	1.14592180760929	0.00163312229796593	ENSMUSG00000050666	Vstm4	V-set and transmembrane domain containing 4 [Source:MGI Symbol;Acc:MGI:2444633]	1.14592180760929	0.00163312229796593
ENSMUSG00000022912	Pros1	protein S (alpha) [Source:MGI Symbol;Acc:MGI:1095733]	1.14352875091	0.000135631185065147	ENSMUSG00000022912	Pros1	protein S (alpha) [Source:MGI Symbol;Acc:MGI:1095733]	1.14352875091	0.000135631185065147
ENSMUSG00000030157	Clec2d	C-type lectin domain family 2, member d [Source:MGI Symbol;Acc:MGI:2135589]	1.14235320644432	0.0039315445166871	ENSMUSG00000030157	Clec2d	C-type lectin domain family 2, member d [Source:MGI Symbol;Acc:MGI:2135589]	1.14235320644432	0.0039315445166871
ENSMUSG00000051506	Wdfy4	WD repeat and FYVE domain containing 4 [Source:MGI Symbol;Acc:MGI:3584510]	1.14095283437237	0.0339160208320802	ENSMUSG00000051506	Wdfy4	WD repeat and FYVE domain containing 4 [Source:MGI Symbol;Acc:MGI:3584510]	1.14095283437237	0.0339160208320802
ENSMUSG00000018862	Otop3	otopetrin 3 [Source:MGI Symbol;Acc:MGI:1916852]	1.14071764498542	0.00341972890161982	ENSMUSG00000018862	Otop3	otopetrin 3 [Source:MGI Symbol;Acc:MGI:1916852]	1.14071764498542	0.00341972890161982
ENSMUSG00000031374	Zfp92	zinc finger protein 92 [Source:MGI Symbol;Acc:MGI:108094]	1.13989455280869	0.000940017681024801	ENSMUSG00000031374	Zfp92	zinc finger protein 92 [Source:MGI Symbol;Acc:MGI:108094]	1.13989455280869	0.000940017681024801
ENSMUSG00000086915	Gm16364	predicted gene 16364 [Source:MGI Symbol;Acc:MGI:3840142]	1.13832606892416	0.00648064624188955	ENSMUSG00000086915	Gm16364	predicted gene 16364 [Source:MGI Symbol;Acc:MGI:3840142]	1.13832606892416	0.00648064624188955
ENSMUSG00000070498	Tmem132b	transmembrane protein 132B [Source:MGI Symbol;Acc:MGI:3609245]	1.13566888510979	2.45605118203716e-05	ENSMUSG00000070498	Tmem132b	transmembrane protein 132B [Source:MGI Symbol;Acc:MGI:3609245]	1.13566888510979	2.45605118203716e-05
ENSMUSG00000104713	Gbp6	guanylate binding protein 6 [Source:MGI Symbol;Acc:MGI:2140937]	1.13543455507388	0.00628546435055547	ENSMUSG00000104713	Gbp6	guanylate binding protein 6 [Source:MGI Symbol;Acc:MGI:2140937]	1.13543455507388	0.00628546435055547
ENSMUSG00000087461	C230014O12Rik	RIKEN cDNA C230014O12 gene [Source:MGI Symbol;Acc:MGI:3045377]	1.13504951461684	0.00474666457801884	ENSMUSG00000087461	C230014O12Rik	RIKEN cDNA C230014O12 gene [Source:MGI Symbol;Acc:MGI:3045377]	1.13504951461684	0.00474666457801884
ENSMUSG00000045725	Prr15	proline rich 15 [Source:MGI Symbol;Acc:MGI:1925254]	1.1348328959511	0.0374039919878618	ENSMUSG00000045725	Prr15	proline rich 15 [Source:MGI Symbol;Acc:MGI:1925254]	1.1348328959511	0.0374039919878618
ENSMUSG00000071265	1700086L19Rik	RIKEN cDNA 1700086L19 gene [Source:MGI Symbol;Acc:MGI:1921534]	1.13403062462081	0.0170708418213519	ENSMUSG00000071265	1700086L19Rik	RIKEN cDNA 1700086L19 gene [Source:MGI Symbol;Acc:MGI:1921534]	1.13403062462081	0.0170708418213519
ENSMUSG00000043366	Olfr78	olfactory receptor 78 [Source:MGI Symbol;Acc:MGI:2157548]	1.13174282324164	0.0356708086387058	ENSMUSG00000043366	Olfr78	olfactory receptor 78 [Source:MGI Symbol;Acc:MGI:2157548]	1.13174282324164	0.0356708086387058
ENSMUSG00000023885	Thbs2	thrombospondin 2 [Source:MGI Symbol;Acc:MGI:98738]	1.13056634202302	0.0139834921772068	ENSMUSG00000023885	Thbs2	thrombospondin 2 [Source:MGI Symbol;Acc:MGI:98738]	1.13056634202302	0.0139834921772068
ENSMUSG00000061232	H2-K1	histocompatibility 2, K1, K region [Source:MGI Symbol;Acc:MGI:95904]	1.12525453719054	0.000113396492505653	ENSMUSG00000061232	H2-K1	histocompatibility 2, K1, K region [Source:MGI Symbol;Acc:MGI:95904]	1.12525453719054	0.000113396492505653
ENSMUSG00000029622	Arpc1b	actin related protein 2/3 complex, subunit 1B [Source:MGI Symbol;Acc:MGI:1343142]	1.12367175191876	0.00105577766420014	ENSMUSG00000029622	Arpc1b	actin related protein 2/3 complex, subunit 1B [Source:MGI Symbol;Acc:MGI:1343142]	1.12367175191876	0.00105577766420014
ENSMUSG00000024778	Fas	Fas (TNF receptor superfamily member 6) [Source:MGI Symbol;Acc:MGI:95484]	1.12081262085943	0.0107160462423455	ENSMUSG00000024778	Fas	Fas (TNF receptor superfamily member 6) [Source:MGI Symbol;Acc:MGI:95484]	1.12081262085943	0.0107160462423455
ENSMUSG00000019982	Myb	myeloblastosis oncogene [Source:MGI Symbol;Acc:MGI:97249]	1.11933991143352	0.000126110715741391	ENSMUSG00000019982	Myb	myeloblastosis oncogene [Source:MGI Symbol;Acc:MGI:97249]	1.11933991143352	0.000126110715741391
ENSMUSG00000028709	Mob3c	MOB kinase activator 3C [Source:MGI Symbol;Acc:MGI:2140623]	1.11892005878944	0.00232929343438022	ENSMUSG00000028709	Mob3c	MOB kinase activator 3C [Source:MGI Symbol;Acc:MGI:2140623]	1.11892005878944	0.00232929343438022
ENSMUSG00000067586	S1pr3	sphingosine-1-phosphate receptor 3 [Source:MGI Symbol;Acc:MGI:1339365]	1.11720458215195	0.000161822517661733	ENSMUSG00000067586	S1pr3	sphingosine-1-phosphate receptor 3 [Source:MGI Symbol;Acc:MGI:1339365]	1.11720458215195	0.000161822517661733
ENSMUSG00000035237	Lcat	lecithin cholesterol acyltransferase [Source:MGI Symbol;Acc:MGI:96755]	1.11631330805839	0.0111918024443008	ENSMUSG00000035237	Lcat	lecithin cholesterol acyltransferase [Source:MGI Symbol;Acc:MGI:96755]	1.11631330805839	0.0111918024443008
ENSMUSG00000038527	C1rl	complement component 1, r subcomponent-like [Source:MGI Symbol;Acc:MGI:2660692]	1.11610530137779	0.00864375301428586	ENSMUSG00000038527	C1rl	complement component 1, r subcomponent-like [Source:MGI Symbol;Acc:MGI:2660692]	1.11610530137779	0.00864375301428586
ENSMUSG00000055538	Zcchc24	zinc finger, CCHC domain containing 24 [Source:MGI Symbol;Acc:MGI:1919168]	1.11396941642566	5.79965874778543e-06	ENSMUSG00000055538	Zcchc24	zinc finger, CCHC domain containing 24 [Source:MGI Symbol;Acc:MGI:1919168]	1.11396941642566	5.79965874778543e-06
ENSMUSG00000054072	Iigp1	interferon inducible GTPase 1 [Source:MGI Symbol;Acc:MGI:1926259]	1.11202509929273	0.045970627594775	ENSMUSG00000054072	Iigp1	interferon inducible GTPase 1 [Source:MGI Symbol;Acc:MGI:1926259]	1.11202509929273	0.045970627594775
ENSMUSG00000048163	Selplg	selectin, platelet (p-selectin) ligand [Source:MGI Symbol;Acc:MGI:106689]	1.11091138886542	0.00266578889644732	ENSMUSG00000048163	Selplg	selectin, platelet (p-selectin) ligand [Source:MGI Symbol;Acc:MGI:106689]	1.11091138886542	0.00266578889644732
ENSMUSG00000022309	Angpt1	angiopoietin 1 [Source:MGI Symbol;Acc:MGI:108448]	1.10600554821164	0.031513447992514	ENSMUSG00000022309	Angpt1	angiopoietin 1 [Source:MGI Symbol;Acc:MGI:108448]	1.10600554821164	0.031513447992514
ENSMUSG00000048612	Myof	myoferlin [Source:MGI Symbol;Acc:MGI:1919192]	1.10451676168077	0.000134910661305647	ENSMUSG00000048612	Myof	myoferlin [Source:MGI Symbol;Acc:MGI:1919192]	1.10451676168077	0.000134910661305647
ENSMUSG00000023439	Gnb3	guanine nucleotide binding protein (G protein), beta 3 [Source:MGI Symbol;Acc:MGI:95785]	1.10367521175959	0.000264732760038255	ENSMUSG00000023439	Gnb3	guanine nucleotide binding protein (G protein), beta 3 [Source:MGI Symbol;Acc:MGI:95785]	1.10367521175959	0.000264732760038255
ENSMUSG00000008398	Elk3	ELK3, member of ETS oncogene family [Source:MGI Symbol;Acc:MGI:101762]	1.09759398027682	0.000496398971171579	ENSMUSG00000008398	Elk3	ELK3, member of ETS oncogene family [Source:MGI Symbol;Acc:MGI:101762]	1.09759398027682	0.000496398971171579
ENSMUSG00000009376	Met	met proto-oncogene [Source:MGI Symbol;Acc:MGI:96969]	1.09469523954908	0.00477791048171234	ENSMUSG00000009376	Met	met proto-oncogene [Source:MGI Symbol;Acc:MGI:96969]	1.09469523954908	0.00477791048171234
ENSMUSG00000052688	Rab7b	RAB7B, member RAS oncogene family [Source:MGI Symbol;Acc:MGI:2442295]	1.09465514108236	0.00140672657553369	ENSMUSG00000052688	Rab7b	RAB7B, member RAS oncogene family [Source:MGI Symbol;Acc:MGI:2442295]	1.09465514108236	0.00140672657553369
ENSMUSG00000036908	Unc93b1	unc-93 homolog B1, TLR signaling regulator [Source:MGI Symbol;Acc:MGI:1859307]	1.0935371856986	0.000624127933372917	ENSMUSG00000036908	Unc93b1	unc-93 homolog B1, TLR signaling regulator [Source:MGI Symbol;Acc:MGI:1859307]	1.0935371856986	0.000624127933372917
ENSMUSG00000023367	Tmem176a	transmembrane protein 176A [Source:MGI Symbol;Acc:MGI:1913308]	1.09333198977156	8.27779238315369e-05	ENSMUSG00000023367	Tmem176a	transmembrane protein 176A [Source:MGI Symbol;Acc:MGI:1913308]	1.09333198977156	8.27779238315369e-05
ENSMUSG00000016206	H2-M3	histocompatibility 2, M region locus 3 [Source:MGI Symbol;Acc:MGI:95915]	1.08829307328059	0.00549790790821632	ENSMUSG00000016206	H2-M3	histocompatibility 2, M region locus 3 [Source:MGI Symbol;Acc:MGI:95915]	1.08829307328059	0.00549790790821632
ENSMUSG00000072591	5930412G12Rik	RIKEN cDNA 5930412G12 gene [Source:MGI Symbol;Acc:MGI:2442398]	1.08816808774222	0.0024088492275633	ENSMUSG00000072591	5930412G12Rik	RIKEN cDNA 5930412G12 gene [Source:MGI Symbol;Acc:MGI:2442398]	1.08816808774222	0.0024088492275633
ENSMUSG00000064262	Gimap8	GTPase, IMAP family member 8 [Source:MGI Symbol;Acc:MGI:2685303]	1.08583592712765	0.0491571290805594	ENSMUSG00000064262	Gimap8	GTPase, IMAP family member 8 [Source:MGI Symbol;Acc:MGI:2685303]	1.08583592712765	0.0491571290805594
ENSMUSG00000052942	Glis3	GLIS family zinc finger 3 [Source:MGI Symbol;Acc:MGI:2444289]	1.08373480778284	0.00307565612075399	ENSMUSG00000052942	Glis3	GLIS family zinc finger 3 [Source:MGI Symbol;Acc:MGI:2444289]	1.08373480778284	0.00307565612075399
ENSMUSG00000001604	Tcea3	transcription elongation factor A (SII), 3 [Source:MGI Symbol;Acc:MGI:1196908]	1.08298000811239	0.0339889691411997	ENSMUSG00000001604	Tcea3	transcription elongation factor A (SII), 3 [Source:MGI Symbol;Acc:MGI:1196908]	1.08298000811239	0.0339889691411997
ENSMUSG00000038760	Trhr	thyrotropin releasing hormone receptor [Source:MGI Symbol;Acc:MGI:98824]	1.07802597536892	0.0478827855814625	ENSMUSG00000038760	Trhr	thyrotropin releasing hormone receptor [Source:MGI Symbol;Acc:MGI:98824]	1.07802597536892	0.0478827855814625
ENSMUSG00000037762	Slc16a9	solute carrier family 16 (monocarboxylic acid transporters), member 9 [Source:MGI Symbol;Acc:MGI:1914109]	1.07655359678928	0.0151692842429214	ENSMUSG00000037762	Slc16a9	solute carrier family 16 (monocarboxylic acid transporters), member 9 [Source:MGI Symbol;Acc:MGI:1914109]	1.07655359678928	0.0151692842429214
ENSMUSG00000062488	Ifit3b	interferon-induced protein with tetratricopeptide repeats 3B [Source:MGI Symbol;Acc:MGI:3698419]	1.0759027299336	0.0014024207064638	ENSMUSG00000062488	Ifit3b	interferon-induced protein with tetratricopeptide repeats 3B [Source:MGI Symbol;Acc:MGI:3698419]	1.0759027299336	0.0014024207064638
ENSMUSG00000015970	Chdh	choline dehydrogenase [Source:MGI Symbol;Acc:MGI:1860776]	1.07501613293988	0.00669791463631803	ENSMUSG00000015970	Chdh	choline dehydrogenase [Source:MGI Symbol;Acc:MGI:1860776]	1.07501613293988	0.00669791463631803
ENSMUSG00000060591	Ifitm2	interferon induced transmembrane protein 2 [Source:MGI Symbol;Acc:MGI:1933382]	1.07451578271121	0.0251815392180925	ENSMUSG00000060591	Ifitm2	interferon induced transmembrane protein 2 [Source:MGI Symbol;Acc:MGI:1933382]	1.07451578271121	0.0251815392180925
ENSMUSG00000097415	AU020206	expressed sequence AU020206 [Source:MGI Symbol;Acc:MGI:2142134]	1.07415599490625	0.000734898834103202	ENSMUSG00000097415	AU020206	expressed sequence AU020206 [Source:MGI Symbol;Acc:MGI:2142134]	1.07415599490625	0.000734898834103202
ENSMUSG00000028255	Clca1	chloride channel accessory 1 [Source:MGI Symbol;Acc:MGI:1346342]	1.07244327692846	0.000236992126602511	ENSMUSG00000028255	Clca1	chloride channel accessory 1 [Source:MGI Symbol;Acc:MGI:1346342]	1.07244327692846	0.000236992126602511
ENSMUSG00000034311	Kif4	kinesin family member 4 [Source:MGI Symbol;Acc:MGI:108389]	1.0714322774351	0.0323937066989037	ENSMUSG00000034311	Kif4	kinesin family member 4 [Source:MGI Symbol;Acc:MGI:108389]	1.0714322774351	0.0323937066989037
ENSMUSG00000026227	2810459M11Rik	RIKEN cDNA 2810459M11 gene [Source:MGI Symbol;Acc:MGI:1920042]	1.07127103168379	0.0422811327113119	ENSMUSG00000026227	2810459M11Rik	RIKEN cDNA 2810459M11 gene [Source:MGI Symbol;Acc:MGI:1920042]	1.07127103168379	0.0422811327113119
ENSMUSG00000057143	Trim12c	tripartite motif-containing 12C [Source:MGI Symbol;Acc:MGI:4821183]	1.0707999110604	0.000624104718890264	ENSMUSG00000057143	Trim12c	tripartite motif-containing 12C [Source:MGI Symbol;Acc:MGI:4821183]	1.0707999110604	0.000624104718890264
ENSMUSG00000001930	Vwf	Von Willebrand factor [Source:MGI Symbol;Acc:MGI:98941]	1.07003622204425	0.0087346415324317	ENSMUSG00000001930	Vwf	Von Willebrand factor [Source:MGI Symbol;Acc:MGI:98941]	1.07003622204425	0.0087346415324317
ENSMUSG00000025429	Pstpip2	proline-serine-threonine phosphatase-interacting protein 2 [Source:MGI Symbol;Acc:MGI:1335088]	1.06995550082708	0.041339675647961	ENSMUSG00000025429	Pstpip2	proline-serine-threonine phosphatase-interacting protein 2 [Source:MGI Symbol;Acc:MGI:1335088]	1.06995550082708	0.041339675647961
ENSMUSG00000030847	Bag3	BCL2-associated athanogene 3 [Source:MGI Symbol;Acc:MGI:1352493]	1.06796077086591	0.000357718171179311	ENSMUSG00000030847	Bag3	BCL2-associated athanogene 3 [Source:MGI Symbol;Acc:MGI:1352493]	1.06796077086591	0.000357718171179311
ENSMUSG00000020334	Slc22a4	solute carrier family 22 (organic cation transporter), member 4 [Source:MGI Symbol;Acc:MGI:1353479]	1.06173115417874	0.00782564861644872	ENSMUSG00000020334	Slc22a4	solute carrier family 22 (organic cation transporter), member 4 [Source:MGI Symbol;Acc:MGI:1353479]	1.06173115417874	0.00782564861644872
ENSMUSG00000044468	Tent5c	terminal nucleotidyltransferase 5C [Source:MGI Symbol;Acc:MGI:1921895]	1.06133750187705	0.00253175158168977	ENSMUSG00000044468	Tent5c	terminal nucleotidyltransferase 5C [Source:MGI Symbol;Acc:MGI:1921895]	1.06133750187705	0.00253175158168977
ENSMUSG00000044626	Liph	lipase, member H [Source:MGI Symbol;Acc:MGI:2388029]	1.06071622237558	0.0150904493281246	ENSMUSG00000044626	Liph	lipase, member H [Source:MGI Symbol;Acc:MGI:2388029]	1.06071622237558	0.0150904493281246
ENSMUSG00000036944	Tmem71	transmembrane protein 71 [Source:MGI Symbol;Acc:MGI:2146049]	1.06006065068293	0.000993490444515008	ENSMUSG00000036944	Tmem71	transmembrane protein 71 [Source:MGI Symbol;Acc:MGI:2146049]	1.06006065068293	0.000993490444515008
ENSMUSG00000031595	Pdgfrl	platelet-derived growth factor receptor-like [Source:MGI Symbol;Acc:MGI:1916047]	1.05968391484465	0.00237739222107339	ENSMUSG00000031595	Pdgfrl	platelet-derived growth factor receptor-like [Source:MGI Symbol;Acc:MGI:1916047]	1.05968391484465	0.00237739222107339
ENSMUSG00000008540	Mgst1	microsomal glutathione S-transferase 1 [Source:MGI Symbol;Acc:MGI:1913850]	1.05524791634322	0.0131186965278102	ENSMUSG00000008540	Mgst1	microsomal glutathione S-transferase 1 [Source:MGI Symbol;Acc:MGI:1913850]	1.05524791634322	0.0131186965278102
ENSMUSG00000024039	Cbs	cystathionine beta-synthase [Source:MGI Symbol;Acc:MGI:88285]	1.05290038191841	0.0329574438799949	ENSMUSG00000024039	Cbs	cystathionine beta-synthase [Source:MGI Symbol;Acc:MGI:88285]	1.05290038191841	0.0329574438799949
ENSMUSG00000028459	Cd72	CD72 antigen [Source:MGI Symbol;Acc:MGI:88345]	1.05240160412114	0.0243285398558359	ENSMUSG00000028459	Cd72	CD72 antigen [Source:MGI Symbol;Acc:MGI:88345]	1.05240160412114	0.0243285398558359
ENSMUSG00000032363	Adamts7	a disintegrin-like and metallopeptidase (reprolysin type) with thrombospondin type 1 motif, 7 [Source:MGI Symbol;Acc:MGI:1347346]	1.05236717987246	0.00587599488983319	ENSMUSG00000032363	Adamts7	a disintegrin-like and metallopeptidase (reprolysin type) with thrombospondin type 1 motif, 7 [Source:MGI Symbol;Acc:MGI:1347346]	1.05236717987246	0.00587599488983319
ENSMUSG00000031170	Slc38a5	solute carrier family 38, member 5 [Source:MGI Symbol;Acc:MGI:2148066]	1.05224937119904	0.0129211032077598	ENSMUSG00000031170	Slc38a5	solute carrier family 38, member 5 [Source:MGI Symbol;Acc:MGI:2148066]	1.05224937119904	0.0129211032077598
ENSMUSG00000022686	B3gnt5	UDP-GlcNAc:betaGal beta-1,3-N-acetylglucosaminyltransferase 5 [Source:MGI Symbol;Acc:MGI:2137302]	1.05077424607396	0.0339726272354664	ENSMUSG00000022686	B3gnt5	UDP-GlcNAc:betaGal beta-1,3-N-acetylglucosaminyltransferase 5 [Source:MGI Symbol;Acc:MGI:2137302]	1.05077424607396	0.0339726272354664
ENSMUSG00000035778	Ggta1	glycoprotein galactosyltransferase alpha 1, 3 [Source:MGI Symbol;Acc:MGI:95704]	1.04937733249978	0.0192009331329978	ENSMUSG00000035778	Ggta1	glycoprotein galactosyltransferase alpha 1, 3 [Source:MGI Symbol;Acc:MGI:95704]	1.04937733249978	0.0192009331329978
ENSMUSG00000069132	Nxph2	neurexophilin 2 [Source:MGI Symbol;Acc:MGI:107491]	1.0430592139509	0.0382418687209493	ENSMUSG00000069132	Nxph2	neurexophilin 2 [Source:MGI Symbol;Acc:MGI:107491]	1.0430592139509	0.0382418687209493
ENSMUSG00000045246	Kcng4	potassium voltage-gated channel, subfamily G, member 4 [Source:MGI Symbol;Acc:MGI:1913983]	1.04169148433872	0.000460411108420863	ENSMUSG00000045246	Kcng4	potassium voltage-gated channel, subfamily G, member 4 [Source:MGI Symbol;Acc:MGI:1913983]	1.04169148433872	0.000460411108420863
ENSMUSG00000031841	Cdh13	cadherin 13 [Source:MGI Symbol;Acc:MGI:99551]	1.0414109906295	9.85784931618718e-05	ENSMUSG00000031841	Cdh13	cadherin 13 [Source:MGI Symbol;Acc:MGI:99551]	1.0414109906295	9.85784931618718e-05
ENSMUSG00000041617	Ccdc74a	coiled-coil domain containing 74A [Source:MGI Symbol;Acc:MGI:1919565]	1.04122287097787	0.0416284903162087	ENSMUSG00000041617	Ccdc74a	coiled-coil domain containing 74A [Source:MGI Symbol;Acc:MGI:1919565]	1.04122287097787	0.0416284903162087
ENSMUSG00000004040	Stat3	signal transducer and activator of transcription 3 [Source:MGI Symbol;Acc:MGI:103038]	1.04026503363895	0.00131502904738033	ENSMUSG00000004040	Stat3	signal transducer and activator of transcription 3 [Source:MGI Symbol;Acc:MGI:103038]	1.04026503363895	0.00131502904738033
ENSMUSG00000032327	Stra6	stimulated by retinoic acid gene 6 [Source:MGI Symbol;Acc:MGI:107742]	1.04020834851098	0.0236407318354191	ENSMUSG00000032327	Stra6	stimulated by retinoic acid gene 6 [Source:MGI Symbol;Acc:MGI:107742]	1.04020834851098	0.0236407318354191
ENSMUSG00000029206	Nsun7	NOL1/NOP2/Sun domain family, member 7 [Source:MGI Symbol;Acc:MGI:1918168]	1.0397661174976	0.0248659956686343	ENSMUSG00000029206	Nsun7	NOL1/NOP2/Sun domain family, member 7 [Source:MGI Symbol;Acc:MGI:1918168]	1.0397661174976	0.0248659956686343
ENSMUSG00000030309	Caprin2	caprin family member 2 [Source:MGI Symbol;Acc:MGI:2448541]	1.03970315190902	0.000124216730415418	ENSMUSG00000030309	Caprin2	caprin family member 2 [Source:MGI Symbol;Acc:MGI:2448541]	1.03970315190902	0.000124216730415418
ENSMUSG00000073158	9030624G23Rik	RIKEN cDNA 9030624G23 gene [Source:MGI Symbol;Acc:MGI:1914058]	1.03964371310767	0.00600143031160724	ENSMUSG00000073158	9030624G23Rik	RIKEN cDNA 9030624G23 gene [Source:MGI Symbol;Acc:MGI:1914058]	1.03964371310767	0.00600143031160724
ENSMUSG00000020090	Npffr1	neuropeptide FF receptor 1 [Source:MGI Symbol;Acc:MGI:2685082]	1.03802741010543	0.0312545075812306	ENSMUSG00000020090	Npffr1	neuropeptide FF receptor 1 [Source:MGI Symbol;Acc:MGI:2685082]	1.03802741010543	0.0312545075812306
ENSMUSG00000024331	Dsc2	desmocollin 2 [Source:MGI Symbol;Acc:MGI:103221]	1.03764779935132	0.0213814707645436	ENSMUSG00000024331	Dsc2	desmocollin 2 [Source:MGI Symbol;Acc:MGI:103221]	1.03764779935132	0.0213814707645436
ENSMUSG00000047250	Ptgs1	prostaglandin-endoperoxide synthase 1 [Source:MGI Symbol;Acc:MGI:97797]	1.03757596045976	0.00501559611312153	ENSMUSG00000047250	Ptgs1	prostaglandin-endoperoxide synthase 1 [Source:MGI Symbol;Acc:MGI:97797]	1.03757596045976	0.00501559611312153
ENSMUSG00000074457	S100a16	S100 calcium binding protein A16 [Source:MGI Symbol;Acc:MGI:1915110]	1.03565010417475	0.000583342524913379	ENSMUSG00000074457	S100a16	S100 calcium binding protein A16 [Source:MGI Symbol;Acc:MGI:1915110]	1.03565010417475	0.000583342524913379
ENSMUSG00000030088	Aldh1l1	aldehyde dehydrogenase 1 family, member L1 [Source:MGI Symbol;Acc:MGI:1340024]	1.03315710612101	0.000308814170134591	ENSMUSG00000030088	Aldh1l1	aldehyde dehydrogenase 1 family, member L1 [Source:MGI Symbol;Acc:MGI:1340024]	1.03315710612101	0.000308814170134591
ENSMUSG00000039405	Prss23	protease, serine 23 [Source:MGI Symbol;Acc:MGI:1923703]	1.03240754286537	0.00066159174706553	ENSMUSG00000039405	Prss23	protease, serine 23 [Source:MGI Symbol;Acc:MGI:1923703]	1.03240754286537	0.00066159174706553
ENSMUSG00000022906	Parp9	poly (ADP-ribose) polymerase family, member 9 [Source:MGI Symbol;Acc:MGI:1933117]	1.02999299955239	0.000215799452867502	ENSMUSG00000022906	Parp9	poly (ADP-ribose) polymerase family, member 9 [Source:MGI Symbol;Acc:MGI:1933117]	1.02999299955239	0.000215799452867502
ENSMUSG00000022098	Bmp1	bone morphogenetic protein 1 [Source:MGI Symbol;Acc:MGI:88176]	1.02866935532858	8.27779238315369e-05	ENSMUSG00000022098	Bmp1	bone morphogenetic protein 1 [Source:MGI Symbol;Acc:MGI:88176]	1.02866935532858	8.27779238315369e-05
ENSMUSG00000034780	B3galt1	UDP-Gal:betaGlcNAc beta 1,3-galactosyltransferase, polypeptide 1 [Source:MGI Symbol;Acc:MGI:1349403]	1.02822519361309	0.000134910661305647	ENSMUSG00000034780	B3galt1	UDP-Gal:betaGlcNAc beta 1,3-galactosyltransferase, polypeptide 1 [Source:MGI Symbol;Acc:MGI:1349403]	1.02822519361309	0.000134910661305647
ENSMUSG00000022952	Runx1	runt related transcription factor 1 [Source:MGI Symbol;Acc:MGI:99852]	1.02789216175862	0.00602089801387327	ENSMUSG00000022952	Runx1	runt related transcription factor 1 [Source:MGI Symbol;Acc:MGI:99852]	1.02789216175862	0.00602089801387327
ENSMUSG00000003617	Cp	ceruloplasmin [Source:MGI Symbol;Acc:MGI:88476]	1.0274424841083	0.00135064144763372	ENSMUSG00000003617	Cp	ceruloplasmin [Source:MGI Symbol;Acc:MGI:88476]	1.0274424841083	0.00135064144763372
ENSMUSG00000087179	Gm14230	predicted gene 14230 [Source:MGI Symbol;Acc:MGI:3652157]	1.02553345344761	0.0356708086387058	ENSMUSG00000087179	Gm14230	predicted gene 14230 [Source:MGI Symbol;Acc:MGI:3652157]	1.02553345344761	0.0356708086387058
ENSMUSG00000070327	Rnf213	ring finger protein 213 [Source:MGI Symbol;Acc:MGI:1289196]	1.02316871033299	0.00210639635522374	ENSMUSG00000070327	Rnf213	ring finger protein 213 [Source:MGI Symbol;Acc:MGI:1289196]	1.02316871033299	0.00210639635522374
ENSMUSG00000025572	Tmc6	transmembrane channel-like gene family 6 [Source:MGI Symbol;Acc:MGI:1098686]	1.01963523836508	0.00281111058357484	ENSMUSG00000025572	Tmc6	transmembrane channel-like gene family 6 [Source:MGI Symbol;Acc:MGI:1098686]	1.01963523836508	0.00281111058357484
ENSMUSG00000027848	Olfml3	olfactomedin-like 3 [Source:MGI Symbol;Acc:MGI:1914877]	1.01856885126515	0.000251091940057177	ENSMUSG00000027848	Olfml3	olfactomedin-like 3 [Source:MGI Symbol;Acc:MGI:1914877]	1.01856885126515	0.000251091940057177
ENSMUSG00000010358	Ifi35	interferon-induced protein 35 [Source:MGI Symbol;Acc:MGI:1917360]	1.01771406785376	0.00033808117438127	ENSMUSG00000010358	Ifi35	interferon-induced protein 35 [Source:MGI Symbol;Acc:MGI:1917360]	1.01771406785376	0.00033808117438127
ENSMUSG00000036334	Igsf10	immunoglobulin superfamily, member 10 [Source:MGI Symbol;Acc:MGI:1923481]	1.01506179730279	0.00400308197698603	ENSMUSG00000036334	Igsf10	immunoglobulin superfamily, member 10 [Source:MGI Symbol;Acc:MGI:1923481]	1.01506179730279	0.00400308197698603
ENSMUSG00000038059	Smim3	small integral membrane protein 3 [Source:MGI Symbol;Acc:MGI:1917088]	1.01474439081938	0.00181179736354015	ENSMUSG00000038059	Smim3	small integral membrane protein 3 [Source:MGI Symbol;Acc:MGI:1917088]	1.01474439081938	0.00181179736354015
ENSMUSG00000063605	Ccdc102a	coiled-coil domain containing 102A [Source:MGI Symbol;Acc:MGI:2686927]	1.01434584320397	0.0109976276395012	ENSMUSG00000063605	Ccdc102a	coiled-coil domain containing 102A [Source:MGI Symbol;Acc:MGI:2686927]	1.01434584320397	0.0109976276395012
ENSMUSG00000059883	Irak4	interleukin-1 receptor-associated kinase 4 [Source:MGI Symbol;Acc:MGI:2182474]	1.01175873656473	0.00147981623435324	ENSMUSG00000059883	Irak4	interleukin-1 receptor-associated kinase 4 [Source:MGI Symbol;Acc:MGI:2182474]	1.01175873656473	0.00147981623435324
ENSMUSG00000058099	Nfam1	Nfat activating molecule with ITAM motif 1 [Source:MGI Symbol;Acc:MGI:1921289]	1.01111353177767	0.0072667251808255	ENSMUSG00000058099	Nfam1	Nfat activating molecule with ITAM motif 1 [Source:MGI Symbol;Acc:MGI:1921289]	1.01111353177767	0.0072667251808255
ENSMUSG00000029658	Wdr95	WD40 repeat domain 95 [Source:MGI Symbol;Acc:MGI:1923042]	1.01061838308692	0.0328173455131185	ENSMUSG00000029658	Wdr95	WD40 repeat domain 95 [Source:MGI Symbol;Acc:MGI:1923042]	1.01061838308692	0.0328173455131185
ENSMUSG00000024197	Plin3	perilipin 3 [Source:MGI Symbol;Acc:MGI:1914155]	1.01024567696087	0.00011974706432824	ENSMUSG00000024197	Plin3	perilipin 3 [Source:MGI Symbol;Acc:MGI:1914155]	1.01024567696087	0.00011974706432824
ENSMUSG00000030281	Il17rc	interleukin 17 receptor C [Source:MGI Symbol;Acc:MGI:2159336]	1.01006844954447	0.00548328945804828	ENSMUSG00000030281	Il17rc	interleukin 17 receptor C [Source:MGI Symbol;Acc:MGI:2159336]	1.01006844954447	0.00548328945804828
ENSMUSG00000005950	P2rx5	purinergic receptor P2X, ligand-gated ion channel, 5 [Source:MGI Symbol;Acc:MGI:2137026]	1.00961268232642	0.00130307139093452	ENSMUSG00000005950	P2rx5	purinergic receptor P2X, ligand-gated ion channel, 5 [Source:MGI Symbol;Acc:MGI:2137026]	1.00961268232642	0.00130307139093452
ENSMUSG00000053279	Aldh1a1	aldehyde dehydrogenase family 1, subfamily A1 [Source:MGI Symbol;Acc:MGI:1353450]	1.00938468140416	0.00606345025772061	ENSMUSG00000053279	Aldh1a1	aldehyde dehydrogenase family 1, subfamily A1 [Source:MGI Symbol;Acc:MGI:1353450]	1.00938468140416	0.00606345025772061
ENSMUSG00000020286	1700093K21Rik	RIKEN cDNA 1700093K21 gene [Source:MGI Symbol;Acc:MGI:1914608]	1.00916404936184	0.0226220399625342	ENSMUSG00000020286	1700093K21Rik	RIKEN cDNA 1700093K21 gene [Source:MGI Symbol;Acc:MGI:1914608]	1.00916404936184	0.0226220399625342
ENSMUSG00000037962	Rflna	refilin A [Source:MGI Symbol;Acc:MGI:1920371]	1.00632327097224	0.0402366426752332	ENSMUSG00000037962	Rflna	refilin A [Source:MGI Symbol;Acc:MGI:1920371]	1.00632327097224	0.0402366426752332
ENSMUSG00000024087	Cyp1b1	cytochrome P450, family 1, subfamily b, polypeptide 1 [Source:MGI Symbol;Acc:MGI:88590]	1.00483529424227	0.000261967601922227	ENSMUSG00000024087	Cyp1b1	cytochrome P450, family 1, subfamily b, polypeptide 1 [Source:MGI Symbol;Acc:MGI:88590]	1.00483529424227	0.000261967601922227
ENSMUSG00000038764	Ptpn3	protein tyrosine phosphatase, non-receptor type 3 [Source:MGI Symbol;Acc:MGI:105307]	1.00285134744846	0.000547827881376538	ENSMUSG00000038764	Ptpn3	protein tyrosine phosphatase, non-receptor type 3 [Source:MGI Symbol;Acc:MGI:105307]	1.00285134744846	0.000547827881376538
ENSMUSG00000021998	Lcp1	lymphocyte cytosolic protein 1 [Source:MGI Symbol;Acc:MGI:104808]	1.00217330181758	0.010267212785392	ENSMUSG00000021998	Lcp1	lymphocyte cytosolic protein 1 [Source:MGI Symbol;Acc:MGI:104808]	1.00217330181758	0.010267212785392
ENSMUSG00000023249	Parp3	poly (ADP-ribose) polymerase family, member 3 [Source:MGI Symbol;Acc:MGI:1891258]	1.00132982757855	3.3360042742885e-05	ENSMUSG00000023249	Parp3	poly (ADP-ribose) polymerase family, member 3 [Source:MGI Symbol;Acc:MGI:1891258]	1.00132982757855	3.3360042742885e-05
ENSMUSG00000039763	Dnajc28	DnaJ heat shock protein family (Hsp40) member C28 [Source:MGI Symbol;Acc:MGI:2181053]	-1.00128851460602	0.000724674978754785
ENSMUSG00000026646	Suv39h2	suppressor of variegation 3-9 2 [Source:MGI Symbol;Acc:MGI:1890396]	-1.00175442894148	0.0107633961237793
ENSMUSG00000048546	Tob2	transducer of ERBB2, 2 [Source:MGI Symbol;Acc:MGI:1888525]	-1.00241097324423	0.00116659570120697
ENSMUSG00000031847	1700030J22Rik	RIKEN cDNA 1700030J22 gene [Source:MGI Symbol;Acc:MGI:1916778]	-1.00255425343874	0.0131134376837873
ENSMUSG00000041578	Crx	cone-rod homeobox [Source:MGI Symbol;Acc:MGI:1194883]	-1.00275183825204	0.00458170036446185
ENSMUSG00000097074	4833428L15Rik	RIKEN cDNA 4833428L15 gene [Source:MGI Symbol;Acc:MGI:1921852]	-1.00287870921129	0.00977577859907818
ENSMUSG00000044724	Gpr152	G protein-coupled receptor 152 [Source:MGI Symbol;Acc:MGI:2685519]	-1.00478573210026	0.0165032167146434
ENSMUSG00000104190	Gm10472	predicted gene 10472 [Source:MGI Symbol;Acc:MGI:3642883]	-1.00559161009325	0.0340649791820215
ENSMUSG00000116604	Gm49745	predicted gene, 49745 [Source:MGI Symbol;Acc:MGI:6215237]	-1.0106891023292	0.00173075314799561
ENSMUSG00000037148	Arhgap10	Rho GTPase activating protein 10 [Source:MGI Symbol;Acc:MGI:1925764]	-1.01991739194226	0.00129008152349929
ENSMUSG00000071636	Rimbp3	RIMS binding protein 3 [Source:MGI Symbol;Acc:MGI:2685449]	-1.02013693314133	0.0205617664043352
ENSMUSG00000042510	AA986860	expressed sequence AA986860 [Source:MGI Symbol;Acc:MGI:2138143]	-1.02131991593908	0.000460411108420863
ENSMUSG00000092384	Gm4189	predicted gene 4189 [Source:MGI Symbol;Acc:MGI:3782365]	-1.02153235169705	0.0143657022673158
ENSMUSG00000039496	Cdnf	cerebral dopamine neurotrophic factor [Source:MGI Symbol;Acc:MGI:3606576]	-1.02323358719881	0.00670064287993923
ENSMUSG00000091037	Gm17661	predicted gene, 17661 [Source:MGI Symbol;Acc:MGI:4937295]	-1.02704311498295	0.0174458695595641
ENSMUSG00000029177	Cenpa	centromere protein A [Source:MGI Symbol;Acc:MGI:88375]	-1.0289023642274	0.0042138047900604
ENSMUSG00000057706	Mex3b	mex3 RNA binding family member B [Source:MGI Symbol;Acc:MGI:1918252]	-1.0290814809493	0.00114847201452642
ENSMUSG00000026870	Cutal	cutA divalent cation tolerance homolog-like [Source:MGI Symbol;Acc:MGI:1925246]	-1.03023839501424	0.00525248633305334
ENSMUSG00000103050	Gm38273	predicted gene, 38273 [Source:MGI Symbol;Acc:MGI:5611501]	-1.03173612689547	0.0471447799283543
ENSMUSG00000095241	Gm5478	predicted pseudogene 5478 [Source:MGI Symbol;Acc:MGI:3646318]	-1.03205033338709	0.00421903936866317
ENSMUSG00000056752	Dnah9	dynein, axonemal, heavy chain 9 [Source:MGI Symbol;Acc:MGI:1289279]	-1.03316028095018	0.00364137519704055
ENSMUSG00000095930	Nim1k	NIM1 serine/threonine protein kinase [Source:MGI Symbol;Acc:MGI:2442399]	-1.03340728339685	0.00428216610099041
ENSMUSG00000032221	Mns1	meiosis-specific nuclear structural protein 1 [Source:MGI Symbol;Acc:MGI:107933]	-1.03347815753798	0.0103840984890339
ENSMUSG00000029601	Iqcd	IQ motif containing D [Source:MGI Symbol;Acc:MGI:1922982]	-1.03481093073439	0.0360932058852223
ENSMUSG00000109695	Gm31166	predicted gene, 31166 [Source:MGI Symbol;Acc:MGI:5590325]	-1.03793092511865	0.00262332777932908
ENSMUSG00000022831	Hcls1	hematopoietic cell specific Lyn substrate 1 [Source:MGI Symbol;Acc:MGI:104568]	-1.03829215576892	0.0214453312838334
ENSMUSG00000034320	Slc26a2	solute carrier family 26 (sulfate transporter), member 2 [Source:MGI Symbol;Acc:MGI:892977]	-1.03869615095741	0.00293984560056685
ENSMUSG00000058966	Fam57b	family with sequence similarity 57, member B [Source:MGI Symbol;Acc:MGI:1916202]	-1.03895156344066	0.0105142266726059
ENSMUSG00000029607	Ankrd61	ankyrin repeat domain 61 [Source:MGI Symbol;Acc:MGI:1913979]	-1.04055300251655	0.0256603602765474
ENSMUSG00000020890	Gucy2e	guanylate cyclase 2e [Source:MGI Symbol;Acc:MGI:105123]	-1.04096290638287	0.0103046976356363
ENSMUSG00000027636	Sla2	Src-like-adaptor 2 [Source:MGI Symbol;Acc:MGI:1925049]	-1.04331264632478	0.0299679490089227
ENSMUSG00000034295	Fhod3	formin homology 2 domain containing 3 [Source:MGI Symbol;Acc:MGI:1925847]	-1.04778324924138	0.00121333017141312
ENSMUSG00000086013	Gm15706	predicted gene 15706 [Source:MGI Symbol;Acc:MGI:3783146]	-1.04929084139454	0.00815972890980688
ENSMUSG00000002058	Unc119	unc-119 lipid binding chaperone [Source:MGI Symbol;Acc:MGI:1328357]	-1.05249027023958	0.00278253133282106
ENSMUSG00000020183	Cpm	carboxypeptidase M [Source:MGI Symbol;Acc:MGI:1917824]	-1.05341607758748	0.00376443041408955
ENSMUSG00000025496	Drd4	dopamine receptor D4 [Source:MGI Symbol;Acc:MGI:94926]	-1.05491801913297	0.0121408818766116
ENSMUSG00000114193	Gm48139	predicted gene, 48139 [Source:MGI Symbol;Acc:MGI:6097504]	-1.05862763942231	0.0285236610642282
ENSMUSG00000074037	Mc1r	melanocortin 1 receptor [Source:MGI Symbol;Acc:MGI:99456]	-1.05962829278273	0.0438666632314665
ENSMUSG00000035919	Bbs9	Bardet-Biedl syndrome 9 (human) [Source:MGI Symbol;Acc:MGI:2442833]	-1.06203262958681	0.00661389501320953
ENSMUSG00000105881	4932422M17Rik	RIKEN cDNA 4932422M17 gene [Source:MGI Symbol;Acc:MGI:1921616]	-1.06441588104666	0.0345619645706359
ENSMUSG00000025257	Ribc1	RIB43A domain with coiled-coils 1 [Source:MGI Symbol;Acc:MGI:1913861]	-1.06575667440091	0.00830470748622061
ENSMUSG00000024901	Peli3	pellino 3 [Source:MGI Symbol;Acc:MGI:1924963]	-1.07219901180305	0.00329196498681647
ENSMUSG00000079499	6530402F18Rik	RIKEN cDNA 6530402F18 gene [Source:MGI Symbol;Acc:MGI:1923470]	-1.07836428340072	0.00412919843217493
ENSMUSG00000010136	Pifo	primary cilia formation [Source:MGI Symbol;Acc:MGI:1923670]	-1.07843034653272	0.0299129854828859
ENSMUSG00000020878	Lrrc46	leucine rich repeat containing 46 [Source:MGI Symbol;Acc:MGI:1916547]	-1.07964330636621	0.00349258361562367
ENSMUSG00000105565	Gm43566	predicted gene 43566 [Source:MGI Symbol;Acc:MGI:5663703]	-1.08296104245439	0.0475624083673004
ENSMUSG00000111052	Gm20139	predicted gene, 20139 [Source:MGI Symbol;Acc:MGI:5012324]	-1.08328816967672	0.03501213913516
ENSMUSG00000026409	Pfkfb2	6-phosphofructo-2-kinase/fructose-2,6-biphosphatase 2 [Source:MGI Symbol;Acc:MGI:107815]	-1.08405782018279	0.00447233849292856
ENSMUSG00000023982	Guca1a	guanylate cyclase activator 1a (retina) [Source:MGI Symbol;Acc:MGI:102770]	-1.08848313867276	0.00691471512676986
ENSMUSG00000059058	Tma7-ps	translational machinery associated 7 homolog (S. cerevisiae), pseudogene [Source:MGI Symbol;Acc:MGI:3705453]	-1.09063824837964	0.00688347330349021
ENSMUSG00000035578	Iqcg	IQ motif containing G [Source:MGI Symbol;Acc:MGI:1916957]	-1.09199293398373	0.00587510445834795
ENSMUSG00000028294	Cfap206	cilia and flagella associated protein 206 [Source:MGI Symbol;Acc:MGI:1916579]	-1.09657465900913	0.00162776109116049
ENSMUSG00000084826	AI847159	expressed sequence AI847159 [Source:MGI Symbol;Acc:MGI:3528181]	-1.10013376873484	0.0101478953942499
ENSMUSG00000020782	Llgl2	LLGL2 scribble cell polarity complex component [Source:MGI Symbol;Acc:MGI:1918843]	-1.1017593891788	0.00866257889891182
ENSMUSG00000035984	Nme5	NME/NM23 family member 5 [Source:MGI Symbol;Acc:MGI:1922783]	-1.10258608251249	0.00258877465238993
ENSMUSG00000013155	Enkd1	enkurin domain containing 1 [Source:MGI Symbol;Acc:MGI:2142593]	-1.1032658681708	0.00155899050255944
ENSMUSG00000086949	Gm13066	predicted gene 13066 [Source:MGI Symbol;Acc:MGI:3701131]	-1.10968992001376	0.00776110899109017
ENSMUSG00000039632	Ccdc151	coiled-coil domain containing 151 [Source:MGI Symbol;Acc:MGI:1924859]	-1.11249298428069	0.00750876818022175
ENSMUSG00000032743	D430042O09Rik	RIKEN cDNA D430042O09 gene [Source:MGI Symbol;Acc:MGI:2442760]	-1.1136042237701	0.00306381311546416
ENSMUSG00000104675	Gm43689	predicted gene 43689 [Source:MGI Symbol;Acc:MGI:5663826]	-1.11418123255226	0.0364936616970486
ENSMUSG00000085794	Vax2os	ventral anterior homeobox 2, opposite strand [Source:MGI Symbol;Acc:MGI:3583301]	-1.11621550354729	0.00398560827271322
ENSMUSG00000004415	Col26a1	collagen, type XXVI, alpha 1 [Source:MGI Symbol;Acc:MGI:2155345]	-1.1167764625726	0.00216058702829896
ENSMUSG00000027674	Pex5l	peroxisomal biogenesis factor 5-like [Source:MGI Symbol;Acc:MGI:1916672]	-1.12174390291418	0.00719268961064374
ENSMUSG00000110170	St6galnac2	ST6 (alpha-N-acetyl-neuraminyl-2,3-beta-galactosyl-1,3)-N-acetylgalactosaminide alpha-2,6-sialyltransferase 2 [Source:MGI Symbol;Acc:MGI:107553]	-1.12328283431849	0.00288413736526264
ENSMUSG00000038963	Slco4a1	solute carrier organic anion transporter family, member 4a1 [Source:MGI Symbol;Acc:MGI:1351866]	-1.12481652711048	0.0195950705362321
ENSMUSG00000096740	Lbhd1	LBH domain containing 1 [Source:MGI Symbol;Acc:MGI:5516029]	-1.12657744239928	0.00492981796440791
ENSMUSG00000098591	Gm27631	predicted gene, 27631 [Source:MGI Symbol;Acc:MGI:5531013]	-1.12690098449048	0.0143657022673158
ENSMUSG00000103562	2810405F15Rik	RIKEN cDNA 2810405F15 gene [Source:MGI Symbol;Acc:MGI:1917224]	-1.12769608014601	0.0365460195773905
ENSMUSG00000097658	Gm16755	predicted gene, 16755 [Source:MGI Symbol;Acc:MGI:4439679]	-1.12949463995077	0.0471044943597047
ENSMUSG00000029663	Gngt1	guanine nucleotide binding protein (G protein), gamma transducing activity polypeptide 1 [Source:MGI Symbol;Acc:MGI:109165]	-1.12974749103777	0.0187686247032551
ENSMUSG00000047034	Ankrd33	ankyrin repeat domain 33 [Source:MGI Symbol;Acc:MGI:2443398]	-1.13102261952584	0.0043804846387836
ENSMUSG00000020212	Mdm1	transformed mouse 3T3 cell double minute 1 [Source:MGI Symbol;Acc:MGI:96951]	-1.13240897244698	0.00167382071523834
ENSMUSG00000028766	Alpl	alkaline phosphatase, liver/bone/kidney [Source:MGI Symbol;Acc:MGI:87983]	-1.13255875099805	0.00363551800615807
ENSMUSG00000017344	Vtn	vitronectin [Source:MGI Symbol;Acc:MGI:98940]	-1.13389822010341	0.0129419873387387
ENSMUSG00000105264	Gm42716	predicted gene 42716 [Source:MGI Symbol;Acc:MGI:5662853]	-1.13415383173064	0.00876017221623338
ENSMUSG00000106565	Gm43582	predicted gene 43582 [Source:MGI Symbol;Acc:MGI:5663719]	-1.13523513265865	0.0124652802300229
ENSMUSG00000087278	A930006I01Rik	RIKEN cDNA A930006I01 gene [Source:MGI Symbol;Acc:MGI:2442861]	-1.13553820365968	0.0170646103024174
ENSMUSG00000038515	Grtp1	GH regulated TBC protein 1 [Source:MGI Symbol;Acc:MGI:1914040]	-1.13750101638206	0.00783275313992034
ENSMUSG00000053773	Rdh8	retinol dehydrogenase 8 [Source:MGI Symbol;Acc:MGI:2685028]	-1.14111803659139	0.0122983603004206
ENSMUSG00000028188	Spata1	spermatogenesis associated 1 [Source:MGI Symbol;Acc:MGI:1918201]	-1.14352649853487	0.0204209196485788
ENSMUSG00000019970	Sgk1	serum/glucocorticoid regulated kinase 1 [Source:MGI Symbol;Acc:MGI:1340062]	-1.14415667607477	0.0156608414372295
ENSMUSG00000097231	Gm26852	predicted gene, 26852 [Source:MGI Symbol;Acc:MGI:5477346]	-1.14551449065045	0.0208834712450167
ENSMUSG00000049811	Fam161a	family with sequence similarity 161, member A [Source:MGI Symbol;Acc:MGI:1921123]	-1.14707861570865	0.00600143031160724
ENSMUSG00000004668	Abca13	ATP-binding cassette, sub-family A (ABC1), member 13 [Source:MGI Symbol;Acc:MGI:2388707]	-1.14978136520959	0.00245370630373525
ENSMUSG00000040543	Pitpnm3	PITPNM family member 3 [Source:MGI Symbol;Acc:MGI:2685726]	-1.1497910755692	0.00398933930081111
ENSMUSG00000078439	Smim24	small integral membrane protein 24 [Source:MGI Symbol;Acc:MGI:1919523]	-1.15459661840526	0.00692453395736191
ENSMUSG00000113265	Gm30198	predicted gene, 30198 [Source:MGI Symbol;Acc:MGI:5589357]	-1.15513276197891	0.0471301956861744
ENSMUSG00000020672	Sntg2	syntrophin, gamma 2 [Source:MGI Symbol;Acc:MGI:1919541]	-1.15994979413799	0.0127255916915644
ENSMUSG00000079834	Tmlhe	trimethyllysine hydroxylase, epsilon [Source:NCBI gene;Acc:192289]	-1.16400192222337	0.0491268216966
ENSMUSG00000082539	Gm15207	predicted gene 15207 [Source:MGI Symbol;Acc:MGI:3705332]	-1.1658714231961	0.0286662775872158
ENSMUSG00000037010	Apln	apelin [Source:MGI Symbol;Acc:MGI:1353624]	-1.16664782192632	0.0399504486117701
ENSMUSG00000087354	4930404I05Rik	RIKEN cDNA 4930404I05 gene [Source:MGI Symbol;Acc:MGI:1914644]	-1.16804210291912	0.0425645158918863
ENSMUSG00000067872	Ccdc87	coiled-coil domain containing 87 [Source:MGI Symbol;Acc:MGI:3026882]	-1.17306513881813	0.0081194541922114
ENSMUSG00000030276	Ttll3	tubulin tyrosine ligase-like family, member 3 [Source:MGI Symbol;Acc:MGI:2141418]	-1.1744040274759	8.54937419428501e-06
ENSMUSG00000026094	Stk17b	serine/threonine kinase 17b (apoptosis-inducing) [Source:MGI Symbol;Acc:MGI:2138162]	-1.17478645512375	0.0113167180535907
ENSMUSG00000001211	Agpat3	1-acylglycerol-3-phosphate O-acyltransferase 3 [Source:MGI Symbol;Acc:MGI:1336186]	-1.17607942789333	0.00489339352600899
ENSMUSG00000029410	Ppef2	protein phosphatase, EF hand calcium-binding domain 2 [Source:MGI Symbol;Acc:MGI:1342304]	-1.18536744410709	0.000938525814670263
ENSMUSG00000070407	Hs3st3b1	heparan sulfate (glucosamine) 3-O-sulfotransferase 3B1 [Source:MGI Symbol;Acc:MGI:1333853]	-1.18630867564887	0.0124175402917432
ENSMUSG00000020718	Polg2	polymerase (DNA directed), gamma 2, accessory subunit [Source:MGI Symbol;Acc:MGI:1354947]	-1.18739253862871	0.0024507656570585
ENSMUSG00000093445	Lrch4	leucine-rich repeats and calponin homology (CH) domain containing 4 [Source:MGI Symbol;Acc:MGI:1917193]	-1.19527801663925	0.0385570239292533
ENSMUSG00000028909	Ptpru	protein tyrosine phosphatase, receptor type, U [Source:MGI Symbol;Acc:MGI:1321151]	-1.19777287260786	0.00252174787128197
ENSMUSG00000115406	Gm49300	predicted gene, 49300 [Source:MGI Symbol;Acc:MGI:6118795]	-1.20017866582847	0.00688444291138093
ENSMUSG00000046110	Serinc4	serine incorporator 4 [Source:MGI Symbol;Acc:MGI:2441842]	-1.20209238628616	0.00707781572537892
ENSMUSG00000050677	Ccdc96	coiled-coil domain containing 96 [Source:MGI Symbol;Acc:MGI:1913967]	-1.21189295772622	0.00607975492975107
ENSMUSG00000108120	9930120I10Rik	RIKEN cDNA 9930120I10 gene [Source:MGI Symbol;Acc:MGI:1924996]	-1.21356370196673	0.0122301361844645
ENSMUSG00000041920	Slc16a6	solute carrier family 16 (monocarboxylic acid transporters), member 6 [Source:MGI Symbol;Acc:MGI:2144585]	-1.21420137146761	0.0146037091676863
ENSMUSG00000108526	Gm45828	predicted gene 45828 [Source:MGI Symbol;Acc:MGI:5804943]	-1.21542945327749	0.0267931668948995
ENSMUSG00000021125	Arg2	arginase type II [Source:MGI Symbol;Acc:MGI:1330806]	-1.21630890946262	0.00878021834014443
ENSMUSG00000056055	Sag	S-antigen, retina and pineal gland (arrestin) [Source:MGI Symbol;Acc:MGI:98227]	-1.21790746632329	0.014637206503393
ENSMUSG00000047394	Odf3b	outer dense fiber of sperm tails 3B [Source:MGI Symbol;Acc:MGI:1917363]	-1.21804594079556	0.0431135058648553
ENSMUSG00000021396	Nxnl2	nucleoredoxin-like 2 [Source:MGI Symbol;Acc:MGI:1922374]	-1.21845063946329	0.0230260847080037
ENSMUSG00000051000	Fam160a1	family with sequence similarity 160, member A1 [Source:MGI Symbol;Acc:MGI:2444746]	-1.21926852664418	0.00547333188612056
ENSMUSG00000034936	Arl4d	ADP-ribosylation factor-like 4D [Source:MGI Symbol;Acc:MGI:1933155]	-1.22078857836229	0.0026360635533151
ENSMUSG00000075410	Prcd	photoreceptor disc component [Source:MGI Symbol;Acc:MGI:3649529]	-1.22141564415789	0.00387846666081849
ENSMUSG00000029672	Fam3c	family with sequence similarity 3, member C [Source:MGI Symbol;Acc:MGI:107892]	-1.22157946313748	0.00194884690058935
ENSMUSG00000030956	Fam53b	family with sequence similarity 53, member B [Source:MGI Symbol;Acc:MGI:1925188]	-1.22362704459688	0.00133135251171644
ENSMUSG00000111682	Gm47543	predicted gene, 47543 [Source:MGI Symbol;Acc:MGI:6096554]	-1.2268214667971	0.0167292860075382
ENSMUSG00000048939	Atp13a5	ATPase type 13A5 [Source:MGI Symbol;Acc:MGI:2444068]	-1.22884555959595	0.0215676372793607
ENSMUSG00000115579	Gm49156	predicted gene, 49156 [Source:MGI Symbol;Acc:MGI:6118576]	-1.23571335980646	0.00129008152349929
ENSMUSG00000028125	Abca4	ATP-binding cassette, sub-family A (ABC1), member 4 [Source:MGI Symbol;Acc:MGI:109424]	-1.24034340547619	0.00796856759322502
ENSMUSG00000079022	Col22a1	collagen, type XXII, alpha 1 [Source:MGI Symbol;Acc:MGI:1916950]	-1.24096752796575	0.00479735793188881
ENSMUSG00000021221	Dpf3	D4, zinc and double PHD fingers, family 3 [Source:MGI Symbol;Acc:MGI:1917377]	-1.24154482268848	0.000612665639483068
ENSMUSG00000031293	Rs1	retinoschisis (X-linked, juvenile) 1 (human) [Source:MGI Symbol;Acc:MGI:1336189]	-1.24650610419129	0.0274334178297329
ENSMUSG00000089842	Pitpnm2os2	phosphatidylinositol transfer protein, membrane-associated 2, opposite strand 2 [Source:MGI Symbol;Acc:MGI:3840147]	-1.25273347410352	0.022022369069002
ENSMUSG00000046049	Rp1l1	retinitis pigmentosa 1 homolog like 1 [Source:MGI Symbol;Acc:MGI:2384303]	-1.25369578385703	0.00672129371845327
ENSMUSG00000108985	A930030B08Rik	RIKEN cDNA A930030B08 gene [Source:MGI Symbol;Acc:MGI:1924443]	-1.25712221553208	0.00221483331868625
ENSMUSG00000018362	Kpna2	karyopherin (importin) alpha 2 [Source:MGI Symbol;Acc:MGI:103561]	-1.25928496453847	0.00513104956104702
ENSMUSG00000001027	Scn4a	sodium channel, voltage-gated, type IV, alpha [Source:MGI Symbol;Acc:MGI:98250]	-1.26027425041484	0.00360567528796704
ENSMUSG00000110325	Gm45293	predicted gene 45293 [Source:MGI Symbol;Acc:MGI:5791129]	-1.2688065604017	0.0477091837061187
ENSMUSG00000031789	Cngb1	cyclic nucleotide gated channel beta 1 [Source:MGI Symbol;Acc:MGI:2664102]	-1.26916114539454	0.0146244894483534
ENSMUSG00000099263	Gm27772	predicted gene, 27772 [Source:MGI Symbol;Acc:MGI:5531154]	-1.27421418143264	0.00886130486235359
ENSMUSG00000085327	Gm16104	predicted gene 16104 [Source:MGI Symbol;Acc:MGI:3801749]	-1.27551724201438	0.018912502764642
ENSMUSG00000086417	Gm12996	predicted gene 12996 [Source:MGI Symbol;Acc:MGI:3650481]	-1.28009772538472	0.0365166510854267
ENSMUSG00000108423	Gm44856	predicted gene 44856 [Source:MGI Symbol;Acc:MGI:5753432]	-1.28123041179532	0.021109276522098
ENSMUSG00000035517	Tdrd7	tudor domain containing 7 [Source:MGI Symbol;Acc:MGI:2140279]	-1.28153069102046	0.00309676482181804
ENSMUSG00000025380	Fscn2	fascin actin-bundling protein 2 [Source:MGI Symbol;Acc:MGI:2443337]	-1.28668273113934	0.0280271367204231
ENSMUSG00000078773	Rad54b	RAD54 homolog B (S. cerevisiae) [Source:MGI Symbol;Acc:MGI:3605986]	-1.2917203648798	0.000422194924476865
ENSMUSG00000109101	Gm45132	predicted gene 45132 [Source:MGI Symbol;Acc:MGI:5753708]	-1.29257749589395	0.0230120475997281
ENSMUSG00000079103	Tgm7	transglutaminase 7 [Source:MGI Symbol;Acc:MGI:2151164]	-1.29356292111273	0.00288413736526264
ENSMUSG00000090080	Gm15872	predicted gene 15872 [Source:MGI Symbol;Acc:MGI:3801847]	-1.29451785441913	0.00745770460653303
ENSMUSG00000062859	Tcp11	t-complex protein 11 [Source:MGI Symbol;Acc:MGI:98544]	-1.29991272422386	0.00600143031160724
ENSMUSG00000106287	Gm43585	predicted gene 43585 [Source:MGI Symbol;Acc:MGI:5663722]	-1.3002777866343	0.0146244894483534
ENSMUSG00000017146	Brca1	breast cancer 1, early onset [Source:MGI Symbol;Acc:MGI:104537]	-1.30595123442652	0.00199105568307318
ENSMUSG00000054717	Hmgb2	high mobility group box 2 [Source:MGI Symbol;Acc:MGI:96157]	-1.30854703946982	0.020763400825605
ENSMUSG00000031450	Grk1	G protein-coupled receptor kinase 1 [Source:MGI Symbol;Acc:MGI:1345146]	-1.30890622055643	0.00714529809354804
ENSMUSG00000101641	Gm29560	predicted gene 29560 [Source:MGI Symbol;Acc:MGI:5580266]	-1.30902467888463	0.00227778012895439
ENSMUSG00000058743	Kcnj14	potassium inwardly-rectifying channel, subfamily J, member 14 [Source:MGI Symbol;Acc:MGI:2384820]	-1.31022879235438	0.0379964652986467
ENSMUSG00000067219	Nipal1	NIPA-like domain containing 1 [Source:MGI Symbol;Acc:MGI:1917951]	-1.31219749015666	0.0132079468937316
ENSMUSG00000076434	Wfdc3	WAP four-disulfide core domain 3 [Source:MGI Symbol;Acc:MGI:1923897]	-1.3176206237199	0.0043304076064585
ENSMUSG00000056043	Rgs9bp	regulator of G-protein signalling 9 binding protein [Source:MGI Symbol;Acc:MGI:2384418]	-1.32058088542324	0.00652851361696521
ENSMUSG00000071653	1810009A15Rik	RIKEN cDNA 1810009A15 gene [Source:MGI Symbol;Acc:MGI:1913526]	-1.3228125745456	0.00328618140844432
ENSMUSG00000030878	Cdr2	cerebellar degeneration-related 2 [Source:MGI Symbol;Acc:MGI:1100885]	-1.32285359231237	0.0132986386390088
ENSMUSG00000084788	Gm11342	predicted gene 11342 [Source:MGI Symbol;Acc:MGI:3652098]	-1.32370334946077	0.0264957263762609
ENSMUSG00000097211	BC065403	cDNA sequence BC065403 [Source:MGI Symbol;Acc:MGI:3697430]	-1.32454557015526	0.0080036760333518
ENSMUSG00000090077	Lime1	Lck interacting transmembrane adaptor 1 [Source:MGI Symbol;Acc:MGI:1919949]	-1.32556673142666	0.043222411410801
ENSMUSG00000036395	Glb1l2	galactosidase, beta 1-like 2 [Source:MGI Symbol;Acc:MGI:2388283]	-1.3271093759654	0.00463032119032095
ENSMUSG00000034829	Nxnl1	nucleoredoxin-like 1 [Source:MGI Symbol;Acc:MGI:1924446]	-1.32859625900204	0.0105142266726059
ENSMUSG00000107813	Gm44434	predicted gene, 44434 [Source:MGI Symbol;Acc:MGI:5690826]	-1.32926417255554	0.0316035800742534
ENSMUSG00000029064	Gnb1	guanine nucleotide binding protein (G protein), beta 1 [Source:MGI Symbol;Acc:MGI:95781]	-1.34025768755555	0.00740085025030052
ENSMUSG00000089742	Gm15898	predicted gene 15898 [Source:MGI Symbol;Acc:MGI:3802167]	-1.34033176610073	0.0269260555127469
ENSMUSG00000078588	Ccdc24	coiled-coil domain containing 24 [Source:MGI Symbol;Acc:MGI:2685874]	-1.34073550895536	0.0103551817532243
ENSMUSG00000086942	Gm15489	predicted gene 15489 [Source:MGI Symbol;Acc:MGI:3705099]	-1.34980722772835	0.0343484135296504
ENSMUSG00000090199	Gm16029	predicted gene 16029 [Source:MGI Symbol;Acc:MGI:3801714]	-1.35578954837816	0.0329301404489975
ENSMUSG00000106458	Gm42633	predicted gene 42633 [Source:MGI Symbol;Acc:MGI:5662770]	-1.35750730649708	0.0298085028011928
ENSMUSG00000113671	Gm2233	predicted gene 2233 [Source:MGI Symbol;Acc:MGI:3780403]	-1.3625319229271	0.00291608393325707
ENSMUSG00000097254	C430042M11Rik	RIKEN cDNA C430042M11 gene [Source:MGI Symbol;Acc:MGI:2443186]	-1.36534798255142	0.00114067599153162
ENSMUSG00000021255	Esrrb	estrogen related receptor, beta [Source:MGI Symbol;Acc:MGI:1346832]	-1.36555045787728	0.0426554526395805
ENSMUSG00000024842	Cabp4	calcium binding protein 4 [Source:MGI Symbol;Acc:MGI:1920910]	-1.36967480512265	0.00552230193463262
ENSMUSG00000085968	Gm13027	predicted gene 13027 [Source:MGI Symbol;Acc:MGI:3651912]	-1.37170224317052	0.00196135780452855
ENSMUSG00000102097	A930006L05Rik	RIKEN cDNA A930006L05 gene [Source:MGI Symbol;Acc:MGI:3045290]	-1.37967486859855	0.0230739650517652
ENSMUSG00000074259	Gramd2	GRAM domain containing 2 [Source:MGI Symbol;Acc:MGI:3528937]	-1.3852971747096	0.0220140410869692
ENSMUSG00000091908	Gm17231	predicted gene 17231 [Source:MGI Symbol;Acc:MGI:4938058]	-1.39307231294382	0.00888171612070663
ENSMUSG00000004655	Aqp1	aquaporin 1 [Source:MGI Symbol;Acc:MGI:103201]	-1.39389039334803	0.0101277157099052
ENSMUSG00000082415	Gm12486	predicted gene 12486 [Source:MGI Symbol;Acc:MGI:3650949]	-1.39469684599338	0.00996445591849464
ENSMUSG00000047298	Kcnv2	potassium channel, subfamily V, member 2 [Source:MGI Symbol;Acc:MGI:2670981]	-1.39589707079201	0.00952655902763795
ENSMUSG00000099338	2810030D12Rik	RIKEN cDNA 2810030D12 gene [Source:MGI Symbol;Acc:MGI:1925585]	-1.3969654026812	0.00260828500115949
ENSMUSG00000107225	Gm43637	predicted gene 43637 [Source:MGI Symbol;Acc:MGI:5663774]	-1.39778262791127	0.0113497489933775
ENSMUSG00000019850	Tnfaip3	tumor necrosis factor, alpha-induced protein 3 [Source:MGI Symbol;Acc:MGI:1196377]	-1.39918003522555	0.00170924276877191
ENSMUSG00000071648	Rom1	rod outer segment membrane protein 1 [Source:MGI Symbol;Acc:MGI:97998]	-1.40110966699317	0.00291867445055244
ENSMUSG00000116712	Gm49598	predicted gene, 49598 [Source:MGI Symbol;Acc:MGI:6215005]	-1.40190143343506	0.0376562373624251
ENSMUSG00000024575	Pde6a	phosphodiesterase 6A, cGMP-specific, rod, alpha [Source:MGI Symbol;Acc:MGI:97524]	-1.40489622910679	0.0150089930196308
ENSMUSG00000048922	Cdca2	cell division cycle associated 2 [Source:MGI Symbol;Acc:MGI:1919787]	-1.40539717483028	0.00472765912405148
ENSMUSG00000049969	Plekhf2	pleckstrin homology domain containing, family F (with FYVE domain) member 2 [Source:MGI Symbol;Acc:MGI:1919051]	-1.40594529008578	0.00432851757444042
ENSMUSG00000097387	4930563E18Rik	RIKEN cDNA 4930563E18 gene [Source:MGI Symbol;Acc:MGI:1922620]	-1.40691626177594	0.00585636318152813
ENSMUSG00000024227	Pdzph1	PDZ and pleckstrin homology domains 1 [Source:MGI Symbol;Acc:MGI:1916489]	-1.40857894661871	0.0350703341748126
ENSMUSG00000072624	Gm5460	predicted gene 5460 [Source:MGI Symbol;Acc:MGI:3643519]	-1.41177835302249	0.0234479803526842
ENSMUSG00000021384	Susd3	sushi domain containing 3 [Source:MGI Symbol;Acc:MGI:1913579]	-1.4127794652797	0.00512913060999972
ENSMUSG00000097832	Gm26912	predicted gene, 26912 [Source:MGI Symbol;Acc:MGI:5477406]	-1.41472657247346	0.00681866154059716
ENSMUSG00000032715	Trib3	tribbles pseudokinase 3 [Source:MGI Symbol;Acc:MGI:1345675]	-1.41491658547586	0.00178557614393717
ENSMUSG00000032292	Nr2e3	nuclear receptor subfamily 2, group E, member 3 [Source:MGI Symbol;Acc:MGI:1346317]	-1.42694421481403	0.019498753089986
ENSMUSG00000032420	Nt5e	5' nucleotidase, ecto [Source:MGI Symbol;Acc:MGI:99782]	-1.42791706019016	0.0130541298295538
ENSMUSG00000081800	Gm14200	predicted gene 14200 [Source:MGI Symbol;Acc:MGI:3651374]	-1.42934945818824	0.0345227617658811
ENSMUSG00000027323	Rad51	RAD51 recombinase [Source:MGI Symbol;Acc:MGI:97890]	-1.43057426823209	0.000941472699758886
ENSMUSG00000096351	Samd11	sterile alpha motif domain containing 11 [Source:MGI Symbol;Acc:MGI:2446220]	-1.43195329990269	0.0110241416915815
ENSMUSG00000104966	Gm43273	predicted gene 43273 [Source:MGI Symbol;Acc:MGI:5663410]	-1.43832761453612	0.00701943236554627
ENSMUSG00000030402	Ppm1n	protein phosphatase, Mg2+/Mn2+ dependent, 1N (putative) [Source:MGI Symbol;Acc:MGI:2142330]	-1.44716892991615	0.00425913953006273
ENSMUSG00000050304	Slc25a2	solute carrier family 25 (mitochondrial carrier, ornithine transporter) member 2 [Source:MGI Symbol;Acc:MGI:2137907]	-1.45546357308543	0.00688050441541787
ENSMUSG00000086262	A930031H19Rik	RIKEN cDNA A930031H19 gene [Source:MGI Symbol;Acc:MGI:1925085]	-1.45874832089826	0.0249859929264627
ENSMUSG00000087307	Gm12925	predicted gene 12925 [Source:MGI Symbol;Acc:MGI:3651536]	-1.46386280065231	0.0256562966345611
ENSMUSG00000025340	Rabgef1	RAB guanine nucleotide exchange factor (GEF) 1 [Source:MGI Symbol;Acc:MGI:1929459]	-1.46574213540796	0.00185577601609408
ENSMUSG00000063109	Dgkeos	diacylglycerol kinase, epsilon, opposite strand [Source:MGI Symbol;Acc:MGI:3041185]	-1.4707848902503	0.0113503398852659
ENSMUSG00000032514	Ttc21a	tetratricopeptide repeat domain 21A [Source:MGI Symbol;Acc:MGI:1921302]	-1.47490923552565	0.00409439433300281
ENSMUSG00000005583	Mef2c	myocyte enhancer factor 2C [Source:MGI Symbol;Acc:MGI:99458]	-1.47568583027647	0.0124175402917432
ENSMUSG00000111785	Gm39464	predicted gene, 39464 [Source:MGI Symbol;Acc:MGI:5622349]	-1.47910834653973	0.0331951136051828
ENSMUSG00000106357	Gm8013	predicted gene 8013 [Source:MGI Symbol;Acc:MGI:3648644]	-1.48155974674439	0.0161943230450466
ENSMUSG00000087437	Gm13112	predicted gene 13112 [Source:MGI Symbol;Acc:MGI:3701127]	-1.48195609638654	0.000911925606031984
ENSMUSG00000097666	A330094K24Rik	RIKEN cDNA A330094K24 gene [Source:MGI Symbol;Acc:MGI:1924343]	-1.48619620843677	0.00691471512676986
ENSMUSG00000115575	Gm49024	predicted gene, 49024 [Source:MGI Symbol;Acc:MGI:6118390]	-1.4901536366541	0.0220140410869692
ENSMUSG00000043155	Hpdl	4-hydroxyphenylpyruvate dioxygenase-like [Source:MGI Symbol;Acc:MGI:2444646]	-1.49887274114148	0.0043804846387836
ENSMUSG00000024658	Gm9750	predicted gene 9750 [Source:MGI Symbol;Acc:MGI:3642669]	-1.50271742545131	0.0290223885139764
ENSMUSG00000115389	Gm48936	predicted gene, 48936 [Source:MGI Symbol;Acc:MGI:6118253]	-1.50304729202684	0.0133424408612548
ENSMUSG00000096001	2610528A11Rik	RIKEN cDNA 2610528A11 gene [Source:MGI Symbol;Acc:MGI:1917295]	-1.50478541537304	0.0207893690463586
ENSMUSG00000097443	Gm17529	predicted gene, 17529 [Source:MGI Symbol;Acc:MGI:4937163]	-1.50746364637252	0.0145480805019446
ENSMUSG00000079173	Zan	zonadhesin [Source:MGI Symbol;Acc:MGI:106656]	-1.51076961707297	0.0122349629580775
ENSMUSG00000005124	Ccn4	cellular communication network factor 4 [Source:MGI Symbol;Acc:MGI:1197008]	-1.51298105191013	0.0150787422047926
ENSMUSG00000090206	Tepp	testis, prostate and placenta expressed [Source:MGI Symbol;Acc:MGI:1920657]	-1.51847393188307	0.00316534522726167
ENSMUSG00000025386	Pde6g	phosphodiesterase 6G, cGMP-specific, rod, gamma [Source:MGI Symbol;Acc:MGI:97526]	-1.52245744444872	0.00654085117180158
ENSMUSG00000110020	Gm45441	predicted gene 45441 [Source:MGI Symbol;Acc:MGI:5791277]	-1.52289587969061	0.00628463629725288
ENSMUSG00000021123	Rdh12	retinol dehydrogenase 12 [Source:MGI Symbol;Acc:MGI:1925224]	-1.52327791279662	0.00678493874898034
ENSMUSG00000114902	Gm4118	predicted gene 4118 [Source:MGI Symbol;Acc:MGI:3782294]	-1.52397081907732	0.00794880787065355
ENSMUSG00000098625	Mir6953	microRNA 6953 [Source:MGI Symbol;Acc:MGI:5531120]	-1.52571254095401	0.0430559214524992
ENSMUSG00000114627	B230220B15Rik	RIKEN cDNA B230220B15 gene [Source:MGI Symbol;Acc:MGI:2444601]	-1.52647271784416	0.0159593937150961
ENSMUSG00000116534	Gm49731	predicted gene, 49731 [Source:MGI Symbol;Acc:MGI:6215214]	-1.53796949147809	0.0197988175462213
ENSMUSG00000101008	Gm29442	predicted gene 29442 [Source:MGI Symbol;Acc:MGI:5580148]	-1.53859736627205	0.010098472165964
ENSMUSG00000113575	A930023M06Rik	RIKEN cDNA A930023M06 gene [Source:MGI Symbol;Acc:MGI:1925208]	-1.54274588411478	0.00562573677180356
ENSMUSG00000052151	Plpp2	phospholipid phosphatase 2 [Source:MGI Symbol;Acc:MGI:1354945]	-1.5430096756978	0.00295869693715034
ENSMUSG00000112264	Gm48505	predicted gene, 48505 [Source:MGI Symbol;Acc:MGI:6098035]	-1.54477543953418	0.0120737899587297
ENSMUSG00000035504	Reep6	receptor accessory protein 6 [Source:MGI Symbol;Acc:MGI:1917585]	-1.54551529675014	0.0113767573708007
ENSMUSG00000075044	Slc22a29	solute carrier family 22. member 29 [Source:MGI Symbol;Acc:MGI:3605624]	-1.549773748182	0.0426406615219856
ENSMUSG00000046814	Gchfr	GTP cyclohydrolase I feedback regulator [Source:MGI Symbol;Acc:MGI:2443977]	-1.55192491975545	0.00699849999761766
ENSMUSG00000052549	Arl13a	ADP-ribosylation factor-like 13A [Source:MGI Symbol;Acc:MGI:1921698]	-1.55456341043219	0.0265915664668571
ENSMUSG00000010492	Uckl1os	uridine-cytidine kinase 1-like 1, opposite strand [Source:MGI Symbol;Acc:MGI:3801877]	-1.56861712818963	0.000460411108420863
ENSMUSG00000102840	Gm38037	predicted gene, 38037 [Source:MGI Symbol;Acc:MGI:5611265]	-1.57185025009191	0.0372602480791508
ENSMUSG00000023979	Guca1b	guanylate cyclase activator 1B [Source:MGI Symbol;Acc:MGI:1194489]	-1.57413793887503	0.0178767551611677
ENSMUSG00000102498	Gm19445	predicted gene, 19445 [Source:MGI Symbol;Acc:MGI:5011630]	-1.57419701734516	0.0127816766706171
ENSMUSG00000034837	Gnat1	guanine nucleotide binding protein, alpha transducing 1 [Source:MGI Symbol;Acc:MGI:95778]	-1.5832998611982	0.0168152571738743
ENSMUSG00000086232	Gm7546	predicted gene 7546 [Source:MGI Symbol;Acc:MGI:3644883]	-1.58396601966468	0.00216422895133484
ENSMUSG00000103001	A930005N03Rik	RIKEN cDNA A930005N03 gene [Source:MGI Symbol;Acc:MGI:1924441]	-1.58928818927976	0.00986278892908443
ENSMUSG00000041872	Il17f	interleukin 17F [Source:MGI Symbol;Acc:MGI:2676631]	-1.5956348711199	0.0351707146826817
ENSMUSG00000005696	Sh2d1a	SH2 domain containing 1A [Source:MGI Symbol;Acc:MGI:1328352]	-1.59726493271248	0.00931884886611204
ENSMUSG00000037318	Traf3ip3	TRAF3 interacting protein 3 [Source:MGI Symbol;Acc:MGI:2441706]	-1.60152658616091	0.00198362702709853
ENSMUSG00000115315	Gnb1-ps2	guanine nucleotide binding protein (G protein), beta 1, pseudogene 2 [Source:MGI Symbol;Acc:MGI:2668077]	-1.60604706690985	0.0281942817206522
ENSMUSG00000082660	Gm14612	predicted gene 14612 [Source:MGI Symbol;Acc:MGI:3705459]	-1.60758587905694	0.0276258789822803
ENSMUSG00000034452	Slc24a1	solute carrier family 24 (sodium/potassium/calcium exchanger), member 1 [Source:MGI Symbol;Acc:MGI:2384871]	-1.60765042540204	0.010267212785392
ENSMUSG00000023978	Prph2	peripherin 2 [Source:MGI Symbol;Acc:MGI:102791]	-1.6081230362795	0.00512913060999972
ENSMUSG00000022844	Pdia5	protein disulfide isomerase associated 5 [Source:MGI Symbol;Acc:MGI:1919849]	-1.61469089586915	0.000609992679803899
ENSMUSG00000025450	Gm9752	predicted gene 9752 [Source:MGI Symbol;Acc:MGI:3641896]	-1.62322969236094	0.0191785886090139
ENSMUSG00000052562	Slc22a30	solute carrier family 22, member 30 [Source:MGI Symbol;Acc:MGI:2442750]	-1.62453329928064	0.00767853522166241
ENSMUSG00000026622	Nek2	NIMA (never in mitosis gene a)-related expressed kinase 2 [Source:MGI Symbol;Acc:MGI:109359]	-1.63423104443928	0.030413286165714
ENSMUSG00000097665	Gm16853	predicted gene, 16853 [Source:MGI Symbol;Acc:MGI:4439777]	-1.64178773515347	0.0176113504666317
ENSMUSG00000051920	Rspo2	R-spondin 2 [Source:MGI Symbol;Acc:MGI:1922667]	-1.65016875118613	0.00453555216786301
ENSMUSG00000085819	Ube4bos1	ubiquitination factor E4B, opposite strand 1 [Source:MGI Symbol;Acc:MGI:1925072]	-1.65195797646493	0.0131976356349872
ENSMUSG00000106229	Gm19409	predicted gene, 19409 [Source:MGI Symbol;Acc:MGI:5011594]	-1.67232331162662	0.00268247468910469
ENSMUSG00000087173	Gm11337	predicted gene 11337 [Source:MGI Symbol;Acc:MGI:3651858]	-1.67799721954702	0.00473002869576334
ENSMUSG00000096255	Dynlt1b	dynein light chain Tctex-type 1B [Source:MGI Symbol;Acc:MGI:98643]	-1.69324687351444	0.0435322057986788
ENSMUSG00000056288	Gm11961	predicted gene 11961 [Source:MGI Symbol;Acc:MGI:3652303]	-1.70962202872916	0.00081953328055983
ENSMUSG00000059060	Rad51b	RAD51 paralog B [Source:MGI Symbol;Acc:MGI:1099436]	-1.70985792483519	0.0115094416840962
ENSMUSG00000092072	Gm4540	predicted gene 4540 [Source:MGI Symbol;Acc:MGI:3782724]	-1.72008505917549	0.0447419409657142
ENSMUSG00000086690	4933406J10Rik	RIKEN cDNA 4933406J10 gene [Source:MGI Symbol;Acc:MGI:1921308]	-1.72757853042433	0.0272511943117864
ENSMUSG00000048281	Dleu7	deleted in lymphocytic leukemia, 7 [Source:MGI Symbol;Acc:MGI:2447771]	-1.72761792172198	0.000152685038763176
ENSMUSG00000100593	1700119H24Rik	RIKEN cDNA 1700119H24 gene [Source:MGI Symbol;Acc:MGI:1923899]	-1.72774994342096	0.0019068695831645
ENSMUSG00000036480	Prss56	protease, serine 56 [Source:MGI Symbol;Acc:MGI:1916703]	-1.74112325917659	0.0274753067717381
ENSMUSG00000113864	Gm48381	predicted gene, 48381 [Source:MGI Symbol;Acc:MGI:6097859]	-1.74310931329556	0.014637206503393
ENSMUSG00000031831	Dnaaf1	dynein, axonemal assembly factor 1 [Source:MGI Symbol;Acc:MGI:1915520]	-1.74545978672344	0.019074464008487
ENSMUSG00000036832	Lpar3	lysophosphatidic acid receptor 3 [Source:MGI Symbol;Acc:MGI:1929469]	-1.75566304728071	0.0428433942062518
ENSMUSG00000026683	Nuf2	NUF2, NDC80 kinetochore complex component [Source:MGI Symbol;Acc:MGI:1914227]	-1.7675772098175	0.00642523858071899
ENSMUSG00000029491	Pde6b	phosphodiesterase 6B, cGMP, rod receptor, beta polypeptide [Source:MGI Symbol;Acc:MGI:97525]	-1.76954231547716	0.00752124997034036
ENSMUSG00000056682	4930465K10Rik	RIKEN cDNA 4930465K10 gene [Source:MGI Symbol;Acc:MGI:1914890]	-1.78853274902224	0.00494340637470435
ENSMUSG00000111755	Gm47160	predicted gene, 47160 [Source:MGI Symbol;Acc:MGI:6095933]	-1.80467444619582	0.0124175402917432
ENSMUSG00000105377	Gm43148	predicted gene 43148 [Source:MGI Symbol;Acc:MGI:5663285]	-1.80678554389924	0.0134363566959459
ENSMUSG00000040632	Nrl	neural retina leucine zipper gene [Source:MGI Symbol;Acc:MGI:102567]	-1.83061385587818	0.00623735461459462
ENSMUSG00000107050	C030017G13Rik	RIKEN cDNA C030017G13 gene [Source:MGI Symbol;Acc:MGI:2441875]	-1.83208711093067	0.0477213653053771
ENSMUSG00000085807	Ube4bos2	ubiquitination factor E4B, opposite strand 2 [Source:MGI Symbol;Acc:MGI:3651969]	-1.84482288432467	0.0394594536596969
ENSMUSG00000109482	Gm4756	predicted gene 4756 [Source:MGI Symbol;Acc:MGI:3644906]	-1.84845840649874	0.0190072516903067
ENSMUSG00000102375	A930036K24Rik	RIKEN cDNA A930036K24 gene [Source:MGI Symbol;Acc:MGI:1925079]	-1.85548650869244	0.00435199642167443
ENSMUSG00000112354	Gm33843	predicted gene, 33843 [Source:MGI Symbol;Acc:MGI:5593002]	-1.86950485025983	0.0399977176883392
ENSMUSG00000031881	Cdh16	cadherin 16 [Source:MGI Symbol;Acc:MGI:106671]	-1.87066717679153	0.00952655902763795
ENSMUSG00000106476	Rpl36-ps9	ribosomal protein L36, pseudogene 9 [Source:MGI Symbol;Acc:MGI:3643602]	-1.88732589756319	0.00617225555447342
ENSMUSG00000103108	Rncr4	retina expressed non-coding RNA 4 [Source:MGI Symbol;Acc:MGI:5610274]	-1.88779653200879	0.00163312229796593
ENSMUSG00000109337	Gm45047	predicted gene 45047 [Source:MGI Symbol;Acc:MGI:5753623]	-1.91316037723458	0.0154266132832946
ENSMUSG00000026831	1700007K13Rik	RIKEN cDNA 1700007K13 gene [Source:MGI Symbol;Acc:MGI:1916577]	-1.91330024972758	0.00163312229796593
ENSMUSG00000116665	E130310I04Rik	RIKEN cDNA E130310I04 gene [Source:MGI Symbol;Acc:MGI:3046461]	-1.94251980674719	0.00376937898506238
ENSMUSG00000111003	Gm47122	predicted gene, 47122 [Source:MGI Symbol;Acc:MGI:6095870]	-1.96245663386092	0.0422826652947595
ENSMUSG00000053129	Gsx1	GS homeobox 1 [Source:MGI Symbol;Acc:MGI:95842]	-1.97410617088591	0.0347123583142372
ENSMUSG00000030324	Rho	rhodopsin [Source:MGI Symbol;Acc:MGI:97914]	-1.99485321480168	0.0105854174238058
ENSMUSG00000032056	Btg4	B cell translocation gene 4 [Source:MGI Symbol;Acc:MGI:1860140]	-1.99641579679655	0.0138565386554235
ENSMUSG00000040694	Apobec2	apolipoprotein B mRNA editing enzyme, catalytic polypeptide 2 [Source:MGI Symbol;Acc:MGI:1343178]	-2.01642221224948	0.00155397864472417
ENSMUSG00000085376	Gm14508	predicted gene 14508 [Source:MGI Symbol;Acc:MGI:3705279]	-2.0220733453573	0.00161715899546376
ENSMUSG00000080810	Gm11737	predicted gene 11737 [Source:MGI Symbol;Acc:MGI:3650525]	-2.03486808310498	0.0308750949523726
ENSMUSG00000051297	2410124H12Rik	RIKEN cDNA 2410124H12 gene [Source:MGI Symbol;Acc:MGI:1924035]	-2.04478233874859	0.0033963139835294
ENSMUSG00000056508	1700001K19Rik	RIKEN cDNA 1700001K19 gene [Source:MGI Symbol;Acc:MGI:1913573]	-2.07929416718373	0.0238578428904393
ENSMUSG00000046456	Tmem150b	transmembrane protein 150B [Source:MGI Symbol;Acc:MGI:2679718]	-2.10413474089181	0.000439792233243948
ENSMUSG00000084913	Gm7616	predicted gene 7616 [Source:MGI Symbol;Acc:MGI:3647735]	-2.1281064589166	0.0043063827739238
ENSMUSG00000082295	Gm12133	predicted gene 12133 [Source:MGI Symbol;Acc:MGI:3651511]	-2.14900627551571	0.0415210996801805
ENSMUSG00000035539	Ccdc180	coiled-coil domain containing 180 [Source:MGI Symbol;Acc:MGI:2685871]	-2.16241981738212	0.000814013194138487
ENSMUSG00000021768	Dusp13	dual specificity phosphatase 13 [Source:MGI Symbol;Acc:MGI:1351599]	-2.23695849207647	0.0328425216923733
ENSMUSG00000112347	Gm47257	predicted gene, 47257 [Source:MGI Symbol;Acc:MGI:6096087]	-2.24201947759285	0.0105481092618679
ENSMUSG00000105283	Gm33370	predicted gene, 33370 [Source:MGI Symbol;Acc:MGI:5592529]	-2.26550301213234	0.00499854912458503
ENSMUSG00000047117	Ankdd1b	ankyrin repeat and death domain containing 1B [Source:MGI Symbol;Acc:MGI:2444730]	-2.26719524687074	0.00739705201433687
ENSMUSG00000079465	Col4a3	collagen, type IV, alpha 3 [Source:MGI Symbol;Acc:MGI:104688]	-2.28653980206732	0.000229358685030771
ENSMUSG00000045281	Gpr20	G protein-coupled receptor 20 [Source:MGI Symbol;Acc:MGI:2441803]	-2.29075521786897	0.0460574009595774
ENSMUSG00000104990	Gm43504	predicted gene 43504 [Source:MGI Symbol;Acc:MGI:5663641]	-2.29499143872605	0.041926533882781
ENSMUSG00000099137	Gm10603	predicted gene 10603 [Source:MGI Symbol;Acc:MGI:3642592]	-2.30374911726773	0.0286609258374189
ENSMUSG00000111821	Gm48545	predicted gene, 48545 [Source:MGI Symbol;Acc:MGI:6098094]	-2.31239283868107	0.0150787422047926
ENSMUSG00000087106	Gm13964	predicted gene 13964 [Source:MGI Symbol;Acc:MGI:3649451]	-2.33638072744079	0.0378020529724165
ENSMUSG00000109338	Gm45030	predicted gene 45030 [Source:MGI Symbol;Acc:MGI:5753606]	-2.36709297303768	0.0219162455496045
ENSMUSG00000082896	Gm5844	predicted gene 5844 [Source:MGI Symbol;Acc:MGI:3645252]	-2.37544781590149	0.0397016063250913
ENSMUSG00000109940	Gm45399	predicted gene 45399 [Source:MGI Symbol;Acc:MGI:5791235]	-2.37756265756754	0.0414105001663265
ENSMUSG00000036858	Ptcra	pre T cell antigen receptor alpha [Source:MGI Symbol;Acc:MGI:104857]	-2.49745241090221	0.0105481092618679
ENSMUSG00000086306	Gm11754	predicted gene 11754 [Source:MGI Symbol;Acc:MGI:3651697]	-2.50598301745295	3.3360042742885e-05
ENSMUSG00000083220	Gm12919	predicted gene 12919 [Source:MGI Symbol;Acc:MGI:3652001]	-2.50918178602148	0.020063902404797
ENSMUSG00000092381	Gm20512	predicted gene 20512 [Source:MGI Symbol;Acc:MGI:5141977]	-2.52909865225126	0.0316674571330446
ENSMUSG00000080880	Gm14278	predicted gene 14278 [Source:MGI Symbol;Acc:MGI:3650108]	-2.55561477999414	0.0266357102535421
ENSMUSG00000110556	Gm45762	predicted gene 45762 [Source:MGI Symbol;Acc:MGI:5804877]	-2.5978637797161	0.0280204883615571
ENSMUSG00000084809	Gm12631	predicted gene 12631 [Source:MGI Symbol;Acc:MGI:3650969]	-2.63775693017999	0.00304884700939783
ENSMUSG00000089890	Gm16055	predicted gene 16055 [Source:MGI Symbol;Acc:MGI:3801818]	-2.63986231382615	4.05091780648073e-05
ENSMUSG00000091366	Gm17040	predicted gene 17040 [Source:MGI Symbol;Acc:MGI:4937867]	-2.65068813007965	0.0193827256986264
ENSMUSG00000107546	Gm20560	predicted gene, 20560 [Source:MGI Symbol;Acc:MGI:5295667]	-2.7055872017646	0.0230623964726356
ENSMUSG00000027360	Hdc	histidine decarboxylase [Source:MGI Symbol;Acc:MGI:96062]	-2.79450462776638	0.00611545201067136
ENSMUSG00000037738	Nek5	NIMA (never in mitosis gene a)-related expressed kinase 5 [Source:MGI Symbol;Acc:MGI:2142824]	-2.80585521207141	0.00547741817268376
ENSMUSG00000114359	Gm47816	predicted gene, 47816 [Source:MGI Symbol;Acc:MGI:6097003]	-2.82065037421117	0.0113830292967965
ENSMUSG00000102887	Gm10857	predicted gene 10857 [Source:MGI Symbol;Acc:MGI:3641733]	-2.84431372079237	0.00520791008271365
ENSMUSG00000110692	Gm33460	predicted gene, 33460 [Source:MGI Symbol;Acc:MGI:5592619]	-2.85045401957547	0.00988904673728047
ENSMUSG00000107364	Gm43051	predicted gene 43051 [Source:MGI Symbol;Acc:MGI:5663188]	-2.87936150658357	0.00950907240395011
ENSMUSG00000048582	Gja3	gap junction protein, alpha 3 [Source:MGI Symbol;Acc:MGI:95714]	-2.90462966800457	0.032302964974636
ENSMUSG00000043020	Wdr63	WD repeat domain 63 [Source:MGI Symbol;Acc:MGI:3045269]	-2.98894582798133	0.00372416314142958
ENSMUSG00000081929	Rps11-ps2	ribosomal protein S11, pseudogene 2 [Source:MGI Symbol;Acc:MGI:3651796]	-3.0536562196415	0.0104388079305372
ENSMUSG00000092276	1700116B05Rik	RIKEN cDNA 1700116B05 gene [Source:MGI Symbol;Acc:MGI:1925889]	-3.09695746959727	0.00149545443944858
ENSMUSG00000092409	Gm9613	predicted gene 9613 [Source:MGI Symbol;Acc:MGI:3780021]	-3.14084666295315	0.0233698819739141
ENSMUSG00000107548	Gm43866	predicted gene, 43866 [Source:MGI Symbol;Acc:MGI:5690258]	-3.20520437776018	0.00989950779994978
ENSMUSG00000085188	Gm11368	predicted gene 11368 [Source:MGI Symbol;Acc:MGI:3652073]	-3.30156523903516	0.0126652776268386
ENSMUSG00000112198	Gm4065	predicted gene 4065 [Source:MGI Symbol;Acc:MGI:3782240]	-3.44033607901995	0.00992826640238775
ENSMUSG00000086421	Gm14091	predicted gene 14091 [Source:MGI Symbol;Acc:MGI:3650488]	-3.47666507558982	0.000624104718890264
ENSMUSG00000031966	Glb1l3	galactosidase, beta 1 like 3 [Source:MGI Symbol;Acc:MGI:1918143]	-3.89512093756567	1.47565493842909e-05
ENSMUSG00000025389	Mip	major intrinsic protein of lens fiber [Source:MGI Symbol;Acc:MGI:96990]	-4.07098304015413	0.0439287767412118
ENSMUSG00000108608	Gm6916	predicted pseudogene 6916 [Source:MGI Symbol;Acc:MGI:3644024]	-4.45204177557386	0.0135850944514441
ENSMUSG00000078183	Gm15610	predicted gene 15610 [Source:MGI Symbol;Acc:MGI:3783056]	-6.57907263593462	0.0135842744259209

## Sheet: Table S6
Table S6: List of differentially expressed genes in DM vs. Ctrl mouse retinas (Adj P < 0.05, FC ≤-2 or ≥2)
DM vs Ctrl all (n=3210)					DM vs Ctrl upregulated (n=1843)					DM vs Ctrl downregulated (n=1367)_by log-fold
ensembl_gene_id	mgi_symbol	description	logFC (DM vs Ctrl)	adj.P.Val (DM vs Ctrl)	ensembl_gene_id	mgi_symbol	description	logFC (DM vs Ctrl)	adj.P.Val (DM vs Ctrl)	ensembl_gene_id	mgi_symbol	description	logFC (DM vs Ctrl)	adj.P.Val (DM vs Ctrl)
ENSMUSG00000110333	Gm45861	predicted gene 45861 [Source:MGI Symbol;Acc:MGI:5804976]	7.82423454943543	0.00328093840733251	ENSMUSG00000110333	Gm45861	predicted gene 45861 [Source:MGI Symbol;Acc:MGI:5804976]	7.82423454943543	0.00328093840733251	ENSMUSG00000066258	Trim12a	tripartite motif-containing 12A [Source:MGI Symbol;Acc:MGI:1923931]	-6.77123414300251	9.22802553051338e-07
ENSMUSG00000055368	Slc6a2	solute carrier family 6 (neurotransmitter transporter, noradrenalin), member 2 [Source:MGI Symbol;Acc:MGI:1270850]	5.01505662081421	9.69238979080873e-06	ENSMUSG00000055368	Slc6a2	solute carrier family 6 (neurotransmitter transporter, noradrenalin), member 2 [Source:MGI Symbol;Acc:MGI:1270850]	5.01505662081421	9.69238979080873e-06	ENSMUSG00000027360	Hdc	histidine decarboxylase [Source:MGI Symbol;Acc:MGI:96062]	-5.47070154566313	0.000165788307210705
ENSMUSG00000025185	Loxl4	lysyl oxidase-like 4 [Source:MGI Symbol;Acc:MGI:1914823]	4.89300323784016	6.3714182803457e-06	ENSMUSG00000025185	Loxl4	lysyl oxidase-like 4 [Source:MGI Symbol;Acc:MGI:1914823]	4.89300323784016	6.3714182803457e-06	ENSMUSG00000086690	4933406J10Rik	RIKEN cDNA 4933406J10 gene [Source:MGI Symbol;Acc:MGI:1921308]	-5.18898968906264	0.000112964333259521
ENSMUSG00000030111	A2m	alpha-2-macroglobulin [Source:MGI Symbol;Acc:MGI:2449119]	4.10433381218843	3.7308118237565e-07	ENSMUSG00000030111	A2m	alpha-2-macroglobulin [Source:MGI Symbol;Acc:MGI:2449119]	4.10433381218843	3.7308118237565e-07	ENSMUSG00000031966	Glb1l3	galactosidase, beta 1 like 3 [Source:MGI Symbol;Acc:MGI:1918143]	-5.11331453454678	4.22666143371222e-07
ENSMUSG00000021091	Serpina3n	serine (or cysteine) peptidase inhibitor, clade A, member 3N [Source:MGI Symbol;Acc:MGI:105045]	3.97244551787374	5.40323767671853e-07	ENSMUSG00000021091	Serpina3n	serine (or cysteine) peptidase inhibitor, clade A, member 3N [Source:MGI Symbol;Acc:MGI:105045]	3.97244551787374	5.40323767671853e-07	ENSMUSG00000043020	Wdr63	WD repeat domain 63 [Source:MGI Symbol;Acc:MGI:3045269]	-4.95545806514686	5.31835673695099e-05
ENSMUSG00000104718	Gm31752	predicted gene, 31752 [Source:MGI Symbol;Acc:MGI:5590911]	3.88716372158181	5.99990587217523e-05	ENSMUSG00000104718	Gm31752	predicted gene, 31752 [Source:MGI Symbol;Acc:MGI:5590911]	3.88716372158181	5.99990587217523e-05	ENSMUSG00000112198	Gm4065	predicted gene 4065 [Source:MGI Symbol;Acc:MGI:3782240]	-4.94181255003843	0.000670417168047261
ENSMUSG00000025888	Casp1	caspase 1 [Source:MGI Symbol;Acc:MGI:96544]	3.81521146484918	0.000168096087183557	ENSMUSG00000025888	Casp1	caspase 1 [Source:MGI Symbol;Acc:MGI:96544]	3.81521146484918	0.000168096087183557	ENSMUSG00000108555	Gm18310	predicted gene, 18310 [Source:MGI Symbol;Acc:MGI:5010495]	-4.92204733476485	2.79306710110461e-05
ENSMUSG00000074404	Gm1698	predicted gene 1698 [Source:MGI Symbol;Acc:MGI:2686544]	3.72985790282807	0.000483062165176181	ENSMUSG00000074404	Gm1698	predicted gene 1698 [Source:MGI Symbol;Acc:MGI:2686544]	3.72985790282807	0.000483062165176181	ENSMUSG00000107546	Gm20560	predicted gene, 20560 [Source:MGI Symbol;Acc:MGI:5295667]	-4.83720320708099	0.000268730501430324
ENSMUSG00000001622	Csn3	casein kappa [Source:MGI Symbol;Acc:MGI:107461]	3.71510684522875	0.00924663000978474	ENSMUSG00000001622	Csn3	casein kappa [Source:MGI Symbol;Acc:MGI:107461]	3.71510684522875	0.00924663000978474	ENSMUSG00000025389	Mip	major intrinsic protein of lens fiber [Source:MGI Symbol;Acc:MGI:96990]	-4.73970075908136	0.00537509007909012
ENSMUSG00000024912	Fosl1	fos-like antigen 1 [Source:MGI Symbol;Acc:MGI:107179]	3.6775193610822	5.62259583582309e-05	ENSMUSG00000024912	Fosl1	fos-like antigen 1 [Source:MGI Symbol;Acc:MGI:107179]	3.6775193610822	5.62259583582309e-05	ENSMUSG00000078183	Gm15610	predicted gene 15610 [Source:MGI Symbol;Acc:MGI:3783056]	-4.54523068125294	0.00507369770701073
ENSMUSG00000002588	Pon1	paraoxonase 1 [Source:MGI Symbol;Acc:MGI:103295]	3.59434753099782	0.000645457388747012	ENSMUSG00000002588	Pon1	paraoxonase 1 [Source:MGI Symbol;Acc:MGI:103295]	3.59434753099782	0.000645457388747012	ENSMUSG00000086421	Gm14091	predicted gene 14091 [Source:MGI Symbol;Acc:MGI:3650488]	-4.46662798539354	1.97629751470039e-05
ENSMUSG00000012428	Steap4	STEAP family member 4 [Source:MGI Symbol;Acc:MGI:1923560]	3.52676868821029	3.48418220175636e-05	ENSMUSG00000012428	Steap4	STEAP family member 4 [Source:MGI Symbol;Acc:MGI:1923560]	3.52676868821029	3.48418220175636e-05	ENSMUSG00000069972	Rps13-ps2	ribosomal protein S13, pseudogene 2 [Source:MGI Symbol;Acc:MGI:3704295]	-4.32881460322031	2.49338466111425e-07
ENSMUSG00000090215	Trim34b	tripartite motif-containing 34B [Source:MGI Symbol;Acc:MGI:4821264]	3.48445642690508	4.6296383810797e-06	ENSMUSG00000090215	Trim34b	tripartite motif-containing 34B [Source:MGI Symbol;Acc:MGI:4821264]	3.48445642690508	4.6296383810797e-06	ENSMUSG00000086942	Gm15489	predicted gene 15489 [Source:MGI Symbol;Acc:MGI:3705099]	-4.08982359635348	1.48917964392483e-05
ENSMUSG00000083518	Gm9429	predicted gene 9429 [Source:MGI Symbol;Acc:MGI:3643631]	3.43496342973816	6.48074701139472e-05	ENSMUSG00000083518	Gm9429	predicted gene 9429 [Source:MGI Symbol;Acc:MGI:3643631]	3.43496342973816	6.48074701139472e-05	ENSMUSG00000067299	Crygd	crystallin, gamma D [Source:MGI Symbol;Acc:MGI:88524]	-3.96066959485603	0.00478039262186418
ENSMUSG00000038173	Enpp6	ectonucleotide pyrophosphatase/phosphodiesterase 6 [Source:MGI Symbol;Acc:MGI:2445171]	3.36081178888216	1.20795249861466e-06	ENSMUSG00000038173	Enpp6	ectonucleotide pyrophosphatase/phosphodiesterase 6 [Source:MGI Symbol;Acc:MGI:2445171]	3.36081178888216	1.20795249861466e-06	ENSMUSG00000086306	Gm11754	predicted gene 11754 [Source:MGI Symbol;Acc:MGI:3651697]	-3.95066098509797	2.49338466111425e-07
ENSMUSG00000021187	Tc2n	tandem C2 domains, nuclear [Source:MGI Symbol;Acc:MGI:1921663]	3.35793988177923	0.000635231850677233	ENSMUSG00000021187	Tc2n	tandem C2 domains, nuclear [Source:MGI Symbol;Acc:MGI:1921663]	3.35793988177923	0.000635231850677233	ENSMUSG00000102887	Gm10857	predicted gene 10857 [Source:MGI Symbol;Acc:MGI:3641733]	-3.91517489334471	8.9201352777199e-05
ENSMUSG00000022056	Adam7	a disintegrin and metallopeptidase domain 7 [Source:MGI Symbol;Acc:MGI:107247]	3.32120061265446	0.000227246448082355	ENSMUSG00000022056	Adam7	a disintegrin and metallopeptidase domain 7 [Source:MGI Symbol;Acc:MGI:107247]	3.32120061265446	0.000227246448082355	ENSMUSG00000051297	2410124H12Rik	RIKEN cDNA 2410124H12 gene [Source:MGI Symbol;Acc:MGI:1924035]	-3.9149782297981	7.93978471152862e-06
ENSMUSG00000086953	Aknaos	AT-hook transcription factor, opposite strand [Source:MGI Symbol;Acc:MGI:1914033]	3.3183084540866	0.00174853054265927	ENSMUSG00000086953	Aknaos	AT-hook transcription factor, opposite strand [Source:MGI Symbol;Acc:MGI:1914033]	3.3183084540866	0.00174853054265927	ENSMUSG00000073658	Crygb	crystallin, gamma B [Source:MGI Symbol;Acc:MGI:88522]	-3.89723926314408	0.00217255959121099
ENSMUSG00000073418	C4b	complement component 4B (Chido blood group) [Source:MGI Symbol;Acc:MGI:88228]	3.28947558107006	2.21027194634703e-07	ENSMUSG00000073418	C4b	complement component 4B (Chido blood group) [Source:MGI Symbol;Acc:MGI:88228]	3.28947558107006	2.21027194634703e-07	ENSMUSG00000032401	Lctl	lactase-like [Source:MGI Symbol;Acc:MGI:2183549]	-3.86628274565264	0.00103162116013107
ENSMUSG00000068227	Il2rb	interleukin 2 receptor, beta chain [Source:MGI Symbol;Acc:MGI:96550]	3.28191176142824	0.00193718985587956	ENSMUSG00000068227	Il2rb	interleukin 2 receptor, beta chain [Source:MGI Symbol;Acc:MGI:96550]	3.28191176142824	0.00193718985587956	ENSMUSG00000025450	Gm9752	predicted gene 9752 [Source:MGI Symbol;Acc:MGI:3641896]	-3.84774846101234	2.09222140061933e-05
ENSMUSG00000012396	Nanog	Nanog homeobox [Source:MGI Symbol;Acc:MGI:1919200]	3.27544561801092	0.00526517590446261	ENSMUSG00000012396	Nanog	Nanog homeobox [Source:MGI Symbol;Acc:MGI:1919200]	3.27544561801092	0.00526517590446261	ENSMUSG00000100593	1700119H24Rik	RIKEN cDNA 1700119H24 gene [Source:MGI Symbol;Acc:MGI:1923899]	-3.84370376117744	1.19630838333488e-06
ENSMUSG00000108900	Ccdc194	coiled-coil domain containing 194 [Source:MGI Symbol;Acc:MGI:3588239]	3.25511722717378	0.00137783050249888	ENSMUSG00000108900	Ccdc194	coiled-coil domain containing 194 [Source:MGI Symbol;Acc:MGI:3588239]	3.25511722717378	0.00137783050249888	ENSMUSG00000109150	Gm45793	predicted gene 45793 [Source:MGI Symbol;Acc:MGI:5804908]	-3.83237616969971	0.000531071730234175
ENSMUSG00000085304	Gm12802	predicted gene 12802 [Source:MGI Symbol;Acc:MGI:3649683]	3.23413434357216	4.59972359636569e-06	ENSMUSG00000085304	Gm12802	predicted gene 12802 [Source:MGI Symbol;Acc:MGI:3649683]	3.23413434357216	4.59972359636569e-06	ENSMUSG00000030324	Rho	rhodopsin [Source:MGI Symbol;Acc:MGI:97914]	-3.8303521566499	1.10538238734539e-06
ENSMUSG00000025333	Gpr143	G protein-coupled receptor 143 [Source:MGI Symbol;Acc:MGI:107193]	3.2094067148851	7.31377691861651e-05	ENSMUSG00000025333	Gpr143	G protein-coupled receptor 143 [Source:MGI Symbol;Acc:MGI:107193]	3.2094067148851	7.31377691861651e-05	ENSMUSG00000033501	Crygs	crystallin, gamma S [Source:MGI Symbol;Acc:MGI:1298216]	-3.75093175759755	0.00146026656183464
ENSMUSG00000096349	Gm22513	predicted gene, 22513 [Source:MGI Symbol;Acc:MGI:5452290]	3.20705501658896	0.0368497157160787	ENSMUSG00000096349	Gm22513	predicted gene, 22513 [Source:MGI Symbol;Acc:MGI:5452290]	3.20705501658896	0.0368497157160787	ENSMUSG00000093639	Lim2	lens intrinsic membrane protein 2 [Source:MGI Symbol;Acc:MGI:104698]	-3.69552842931074	0.00384556805992504
ENSMUSG00000090942	F830016B08Rik	RIKEN cDNA F830016B08 gene [Source:MGI Symbol;Acc:MGI:3588218]	3.19428506970104	0.000285643724876839	ENSMUSG00000090942	F830016B08Rik	RIKEN cDNA F830016B08 gene [Source:MGI Symbol;Acc:MGI:3588218]	3.19428506970104	0.000285643724876839	ENSMUSG00000042240	Crybb2	crystallin, beta B2 [Source:MGI Symbol;Acc:MGI:88519]	-3.59868072388556	0.00369711815487682
ENSMUSG00000022871	Fetub	fetuin beta [Source:MGI Symbol;Acc:MGI:1890221]	3.138636390939	0.00417351640269907	ENSMUSG00000022871	Fetub	fetuin beta [Source:MGI Symbol;Acc:MGI:1890221]	3.138636390939	0.00417351640269907	ENSMUSG00000084809	Gm12631	predicted gene 12631 [Source:MGI Symbol;Acc:MGI:3650969]	-3.59748266307905	3.48284768656733e-05
ENSMUSG00000053175	Bcl3	B cell leukemia/lymphoma 3 [Source:MGI Symbol;Acc:MGI:88140]	3.1378019716804	5.5724388064512e-05	ENSMUSG00000053175	Bcl3	B cell leukemia/lymphoma 3 [Source:MGI Symbol;Acc:MGI:88140]	3.1378019716804	5.5724388064512e-05	ENSMUSG00000024041	Cryaa	crystallin, alpha A [Source:MGI Symbol;Acc:MGI:88515]	-3.58745321832153	0.00714329668605238
ENSMUSG00000085001	Rapgef4os2	Rap guanine nucleotide exchange factor (GEF) 4, opposite strand 2 [Source:MGI Symbol;Acc:MGI:2139429]	3.10390838414323	0.001007526860033	ENSMUSG00000085001	Rapgef4os2	Rap guanine nucleotide exchange factor (GEF) 4, opposite strand 2 [Source:MGI Symbol;Acc:MGI:2139429]	3.10390838414323	0.001007526860033	ENSMUSG00000084462	n-R5s154	nuclear encoded rRNA 5S 154 [Source:MGI Symbol;Acc:MGI:4422017]	-3.56034472872225	1.52604276696995e-05
ENSMUSG00000070390	Nlrp1b	NLR family, pyrin domain containing 1B [Source:MGI Symbol;Acc:MGI:3582959]	3.06747983017019	0.000586555457237854	ENSMUSG00000070390	Nlrp1b	NLR family, pyrin domain containing 1B [Source:MGI Symbol;Acc:MGI:3582959]	3.06747983017019	0.000586555457237854	ENSMUSG00000031640	Gm45753	predicted gene 45753 [Source:MGI Symbol;Acc:MGI:5804868]	-3.54522778773052	2.11716880147625e-05
ENSMUSG00000103114	Gm32200	predicted gene, 32200 [Source:MGI Symbol;Acc:MGI:5591359]	3.02735075928064	0.00326772617717336	ENSMUSG00000103114	Gm32200	predicted gene, 32200 [Source:MGI Symbol;Acc:MGI:5591359]	3.02735075928064	0.00326772617717336	ENSMUSG00000087173	Gm11337	predicted gene 11337 [Source:MGI Symbol;Acc:MGI:3651858]	-3.51197886087764	3.56086724007152e-06
ENSMUSG00000057933	Gsta2	glutathione S-transferase, alpha 2 (Yc2) [Source:MGI Symbol;Acc:MGI:95863]	3.01243433080617	0.000971283442024668	ENSMUSG00000057933	Gsta2	glutathione S-transferase, alpha 2 (Yc2) [Source:MGI Symbol;Acc:MGI:95863]	3.01243433080617	0.000971283442024668	ENSMUSG00000106476	Rpl36-ps9	ribosomal protein L36, pseudogene 9 [Source:MGI Symbol;Acc:MGI:3643602]	-3.48857961074941	1.52809839675108e-05
ENSMUSG00000050097	Ces2b	carboxyesterase 2B [Source:MGI Symbol;Acc:MGI:2448547]	2.9793464626565	0.00243619218957985	ENSMUSG00000050097	Ces2b	carboxyesterase 2B [Source:MGI Symbol;Acc:MGI:2448547]	2.9793464626565	0.00243619218957985	ENSMUSG00000112347	Gm47257	predicted gene, 47257 [Source:MGI Symbol;Acc:MGI:6096087]	-3.47859079470382	0.000117200242793811
ENSMUSG00000001131	Timp1	tissue inhibitor of metalloproteinase 1 [Source:MGI Symbol;Acc:MGI:98752]	2.97838300495096	5.18288394073694e-06	ENSMUSG00000001131	Timp1	tissue inhibitor of metalloproteinase 1 [Source:MGI Symbol;Acc:MGI:98752]	2.97838300495096	5.18288394073694e-06	ENSMUSG00000047343	Mettl21c	methyltransferase like 21C [Source:MGI Symbol;Acc:MGI:3611450]	-3.45600709356051	0.00191897815610585
ENSMUSG00000053391	Olfr211	olfactory receptor 211 [Source:MGI Symbol;Acc:MGI:3030045]	2.97189288058658	0.00249226365315445	ENSMUSG00000053391	Olfr211	olfactory receptor 211 [Source:MGI Symbol;Acc:MGI:3030045]	2.97189288058658	0.00249226365315445	ENSMUSG00000113995	Gm47648	predicted gene, 47648 [Source:MGI Symbol;Acc:MGI:6096729]	-3.45338350212443	5.27646303967687e-05
ENSMUSG00000066361	Serpina3c	serine (or cysteine) peptidase inhibitor, clade A, member 3C [Source:MGI Symbol;Acc:MGI:102848]	2.96625077689654	0.000343529046689408	ENSMUSG00000066361	Serpina3c	serine (or cysteine) peptidase inhibitor, clade A, member 3C [Source:MGI Symbol;Acc:MGI:102848]	2.96625077689654	0.000343529046689408	ENSMUSG00000040632	Nrl	neural retina leucine zipper gene [Source:MGI Symbol;Acc:MGI:102567]	-3.42681861184735	7.14901112912098e-07
ENSMUSG00000102160	Gm36944	predicted gene, 36944 [Source:MGI Symbol;Acc:MGI:5610172]	2.96059497160579	0.000166507232832078	ENSMUSG00000102160	Gm36944	predicted gene, 36944 [Source:MGI Symbol;Acc:MGI:5610172]	2.96059497160579	0.000166507232832078	ENSMUSG00000114627	B230220B15Rik	RIKEN cDNA B230220B15 gene [Source:MGI Symbol;Acc:MGI:2444601]	-3.40396128122943	3.67283980582041e-06
ENSMUSG00000027068	Dhrs9	dehydrogenase/reductase (SDR family) member 9 [Source:MGI Symbol;Acc:MGI:2442798]	2.95817240691165	0.00116407128026165	ENSMUSG00000027068	Dhrs9	dehydrogenase/reductase (SDR family) member 9 [Source:MGI Symbol;Acc:MGI:2442798]	2.95817240691165	0.00116407128026165	ENSMUSG00000115315	Gnb1-ps2	guanine nucleotide binding protein (G protein), beta 1, pseudogene 2 [Source:MGI Symbol;Acc:MGI:2668077]	-3.3900434359898	0.000101582194414416
ENSMUSG00000037686	Aspg	asparaginase [Source:MGI Symbol;Acc:MGI:2144822]	2.95222667633275	0.000540702640981775	ENSMUSG00000037686	Aspg	asparaginase [Source:MGI Symbol;Acc:MGI:2144822]	2.95222667633275	0.000540702640981775	ENSMUSG00000046814	Gchfr	GTP cyclohydrolase I feedback regulator [Source:MGI Symbol;Acc:MGI:2443977]	-3.38044372357182	5.670196166014e-06
ENSMUSG00000107256	Gm13821	predicted gene 13821 [Source:MGI Symbol;Acc:MGI:3652003]	2.93994350414556	0.00214784650413666	ENSMUSG00000107256	Gm13821	predicted gene 13821 [Source:MGI Symbol;Acc:MGI:3652003]	2.93994350414556	0.00214784650413666	ENSMUSG00000025952	Crygc	crystallin, gamma C [Source:MGI Symbol;Acc:MGI:88523]	-3.37650923805934	0.00115723469354125
ENSMUSG00000047216	Cdh19	cadherin 19, type 2 [Source:MGI Symbol;Acc:MGI:3588198]	2.91596402188991	0.000230466272862876	ENSMUSG00000047216	Cdh19	cadherin 19, type 2 [Source:MGI Symbol;Acc:MGI:3588198]	2.91596402188991	0.000230466272862876	ENSMUSG00000047441	Antxrl	anthrax toxin receptor-like [Source:MGI Symbol;Acc:MGI:1925726]	-3.35887557092993	0.000445791804012137
ENSMUSG00000113416	Gm49328	predicted gene, 49328 [Source:MGI Symbol;Acc:MGI:6121513]	2.89881509281048	0.000317353331607588	ENSMUSG00000113416	Gm49328	predicted gene, 49328 [Source:MGI Symbol;Acc:MGI:6121513]	2.89881509281048	0.000317353331607588	ENSMUSG00000116665	E130310I04Rik	RIKEN cDNA E130310I04 gene [Source:MGI Symbol;Acc:MGI:3046461]	-3.35852428340805	2.26883222985645e-06
ENSMUSG00000094377	Gm24407	predicted gene, 24407 [Source:MGI Symbol;Acc:MGI:5454184]	2.88624299229677	0.0338618310820148	ENSMUSG00000094377	Gm24407	predicted gene, 24407 [Source:MGI Symbol;Acc:MGI:5454184]	2.88624299229677	0.0338618310820148	ENSMUSG00000034837	Gnat1	guanine nucleotide binding protein, alpha transducing 1 [Source:MGI Symbol;Acc:MGI:95778]	-3.34947402211262	1.05788838605403e-06
ENSMUSG00000030577	Cd22	CD22 antigen [Source:MGI Symbol;Acc:MGI:88322]	2.88096343978576	0.00669301554653695	ENSMUSG00000030577	Cd22	CD22 antigen [Source:MGI Symbol;Acc:MGI:88322]	2.88096343978576	0.00669301554653695	ENSMUSG00000103001	A930005N03Rik	RIKEN cDNA A930005N03 gene [Source:MGI Symbol;Acc:MGI:1924441]	-3.34031047781644	1.10957556628403e-05
ENSMUSG00000021702	Thbs4	thrombospondin 4 [Source:MGI Symbol;Acc:MGI:1101779]	2.88007121334779	0.000114810809261534	ENSMUSG00000021702	Thbs4	thrombospondin 4 [Source:MGI Symbol;Acc:MGI:1101779]	2.88007121334779	0.000114810809261534	ENSMUSG00000029491	Pde6b	phosphodiesterase 6B, cGMP, rod receptor, beta polypeptide [Source:MGI Symbol;Acc:MGI:97525]	-3.32522592677817	8.76034480154658e-07
ENSMUSG00000039264	Gimap3	GTPase, IMAP family member 3 [Source:MGI Symbol;Acc:MGI:1932723]	2.87997773157488	0.00577789358089453	ENSMUSG00000039264	Gimap3	GTPase, IMAP family member 3 [Source:MGI Symbol;Acc:MGI:1932723]	2.87997773157488	0.00577789358089453	ENSMUSG00000006546	Cryba2	crystallin, beta A2 [Source:MGI Symbol;Acc:MGI:104336]	-3.30791104895972	0.00135245137317986
ENSMUSG00000062157	Ifnlr1	interferon lambda receptor 1 [Source:MGI Symbol;Acc:MGI:2429859]	2.87603265690812	2.34779743612443e-05	ENSMUSG00000062157	Ifnlr1	interferon lambda receptor 1 [Source:MGI Symbol;Acc:MGI:2429859]	2.87603265690812	2.34779743612443e-05	ENSMUSG00000034452	Slc24a1	solute carrier family 24 (sodium/potassium/calcium exchanger), member 1 [Source:MGI Symbol;Acc:MGI:2384871]	-3.29444764547405	6.87075878442861e-07
ENSMUSG00000058952	Cfi	complement component factor i [Source:MGI Symbol;Acc:MGI:105937]	2.87588830823022	4.41237392085397e-05	ENSMUSG00000058952	Cfi	complement component factor i [Source:MGI Symbol;Acc:MGI:105937]	2.87588830823022	4.41237392085397e-05	ENSMUSG00000085819	Ube4bos1	ubiquitination factor E4B, opposite strand 1 [Source:MGI Symbol;Acc:MGI:1925072]	-3.28358985982952	2.82530493309582e-05
ENSMUSG00000109574	B230206I08Rik	RIKEN cDNA B230206I08 gene [Source:MGI Symbol;Acc:MGI:1926094]	2.8633145156708	1.9813611282631e-05	ENSMUSG00000109574	B230206I08Rik	RIKEN cDNA B230206I08 gene [Source:MGI Symbol;Acc:MGI:1926094]	2.8633145156708	1.9813611282631e-05	ENSMUSG00000047040	Prr15l	proline rich 15-like [Source:MGI Symbol;Acc:MGI:2387599]	-3.27048587664554	0.0111800196211168
ENSMUSG00000074575	Kcng1	potassium voltage-gated channel, subfamily G, member 1 [Source:MGI Symbol;Acc:MGI:3616086]	2.86273877679409	6.72339037361718e-05	ENSMUSG00000074575	Kcng1	potassium voltage-gated channel, subfamily G, member 1 [Source:MGI Symbol;Acc:MGI:3616086]	2.86273877679409	6.72339037361718e-05	ENSMUSG00000026182	Tnp1	transition protein 1 [Source:MGI Symbol;Acc:MGI:98784]	-3.25333376584156	0.000677597117912094
ENSMUSG00000015355	Cd48	CD48 antigen [Source:MGI Symbol;Acc:MGI:88339]	2.85582195355164	0.00162074736953832	ENSMUSG00000015355	Cd48	CD48 antigen [Source:MGI Symbol;Acc:MGI:88339]	2.85582195355164	0.00162074736953832	ENSMUSG00000111755	Gm47160	predicted gene, 47160 [Source:MGI Symbol;Acc:MGI:6095933]	-3.24083579109973	1.59192620086813e-05
ENSMUSG00000107894	Gm10388	predicted gene 10388 [Source:MGI Symbol;Acc:MGI:3641777]	2.84173022086945	0.00431353900657896	ENSMUSG00000107894	Gm10388	predicted gene 10388 [Source:MGI Symbol;Acc:MGI:3641777]	2.84173022086945	0.00431353900657896	ENSMUSG00000005696	Sh2d1a	SH2 domain containing 1A [Source:MGI Symbol;Acc:MGI:1328352]	-3.23521240839219	8.90682588205461e-06
ENSMUSG00000068129	Cst7	cystatin F (leukocystatin) [Source:MGI Symbol;Acc:MGI:1298217]	2.83677050842942	0.00286155430586366	ENSMUSG00000068129	Cst7	cystatin F (leukocystatin) [Source:MGI Symbol;Acc:MGI:1298217]	2.83677050842942	0.00286155430586366	ENSMUSG00000111298	Gm3473	predicted gene 3473 [Source:MGI Symbol;Acc:MGI:3781649]	-3.22450226505701	0.00581946558390515
ENSMUSG00000107643	Gm43885	predicted gene, 43885 [Source:MGI Symbol;Acc:MGI:5690277]	2.83476347795266	0.000645050543654026	ENSMUSG00000107643	Gm43885	predicted gene, 43885 [Source:MGI Symbol;Acc:MGI:5690277]	2.83476347795266	0.000645050543654026	ENSMUSG00000000724	Cryba1	crystallin, beta A1 [Source:MGI Symbol;Acc:MGI:88518]	-3.21585962567595	0.00345126454948953
ENSMUSG00000030862	Cpxm2	carboxypeptidase X 2 (M14 family) [Source:MGI Symbol;Acc:MGI:1926006]	2.81721022791109	1.72127563726333e-05	ENSMUSG00000030862	Cpxm2	carboxypeptidase X 2 (M14 family) [Source:MGI Symbol;Acc:MGI:1926006]	2.81721022791109	1.72127563726333e-05	ENSMUSG00000113265	Gm30198	predicted gene, 30198 [Source:MGI Symbol;Acc:MGI:5589357]	-3.21131734862576	5.69634101748086e-05
ENSMUSG00000028036	Ptgfr	prostaglandin F receptor [Source:MGI Symbol;Acc:MGI:97796]	2.81104943220175	5.35181326416265e-05	ENSMUSG00000028036	Ptgfr	prostaglandin F receptor [Source:MGI Symbol;Acc:MGI:97796]	2.81104943220175	5.35181326416265e-05	ENSMUSG00000023979	Guca1b	guanylate cyclase activator 1B [Source:MGI Symbol;Acc:MGI:1194489]	-3.20917694133114	1.89776931695126e-06
ENSMUSG00000112331	Gm33035	predicted gene, 33035 [Source:MGI Symbol;Acc:MGI:5592194]	2.80818995462441	0.00330816060795754	ENSMUSG00000112331	Gm33035	predicted gene, 33035 [Source:MGI Symbol;Acc:MGI:5592194]	2.80818995462441	0.00330816060795754	ENSMUSG00000086232	Gm7546	predicted gene 7546 [Source:MGI Symbol;Acc:MGI:3644883]	-3.2084280083142	8.98125966928851e-07
ENSMUSG00000104866	Gm42948	predicted gene 42948 [Source:MGI Symbol;Acc:MGI:5663085]	2.80680845105643	0.00411135447878798	ENSMUSG00000104866	Gm42948	predicted gene 42948 [Source:MGI Symbol;Acc:MGI:5663085]	2.80680845105643	0.00411135447878798	ENSMUSG00000102375	A930036K24Rik	RIKEN cDNA A930036K24 gene [Source:MGI Symbol;Acc:MGI:1925079]	-3.20738812750449	4.53428928271432e-06
ENSMUSG00000108756	Gm44894	predicted gene 44894 [Source:MGI Symbol;Acc:MGI:5753470]	2.79250665568712	0.00120915512904649	ENSMUSG00000108756	Gm44894	predicted gene 44894 [Source:MGI Symbol;Acc:MGI:5753470]	2.79250665568712	0.00120915512904649	ENSMUSG00000058743	Kcnj14	potassium inwardly-rectifying channel, subfamily J, member 14 [Source:MGI Symbol;Acc:MGI:2384820]	-3.20710201388763	2.36085842427356e-06
ENSMUSG00000049107	Ntf3	neurotrophin 3 [Source:MGI Symbol;Acc:MGI:97380]	2.76444589546767	0.000329440170125628	ENSMUSG00000049107	Ntf3	neurotrophin 3 [Source:MGI Symbol;Acc:MGI:97380]	2.76444589546767	0.000329440170125628	ENSMUSG00000097443	Gm17529	predicted gene, 17529 [Source:MGI Symbol;Acc:MGI:4937163]	-3.20130717298546	1.6128508026032e-05
ENSMUSG00000100760	Gm4035	predicted gene 4035 [Source:MGI Symbol;Acc:MGI:3782209]	2.74212213431233	0.000793918134941162	ENSMUSG00000100760	Gm4035	predicted gene 4035 [Source:MGI Symbol;Acc:MGI:3782209]	2.74212213431233	0.000793918134941162	ENSMUSG00000079173	Zan	zonadhesin [Source:MGI Symbol;Acc:MGI:106656]	-3.19539342754719	9.97055499563006e-06
ENSMUSG00000112148	Lilrb4a	leukocyte immunoglobulin-like receptor, subfamily B, member 4A [Source:MGI Symbol;Acc:MGI:102701]	2.73327110886846	0.00436392215492572	ENSMUSG00000112148	Lilrb4a	leukocyte immunoglobulin-like receptor, subfamily B, member 4A [Source:MGI Symbol;Acc:MGI:102701]	2.73327110886846	0.00436392215492572	ENSMUSG00000103108	Rncr4	retina expressed non-coding RNA 4 [Source:MGI Symbol;Acc:MGI:5610274]	-3.19157108171964	4.6796714744023e-07
ENSMUSG00000023224	Serping1	serine (or cysteine) peptidase inhibitor, clade G, member 1 [Source:MGI Symbol;Acc:MGI:894696]	2.72953319586861	4.46770900910853e-08	ENSMUSG00000023224	Serping1	serine (or cysteine) peptidase inhibitor, clade G, member 1 [Source:MGI Symbol;Acc:MGI:894696]	2.72953319586861	4.46770900910853e-08	ENSMUSG00000108608	Gm6916	predicted pseudogene 6916 [Source:MGI Symbol;Acc:MGI:3644024]	-3.19021463871156	0.00624881933803058
ENSMUSG00000074604	Mgst2	microsomal glutathione S-transferase 2 [Source:MGI Symbol;Acc:MGI:2448481]	2.71501117102866	0.000332005842203777	ENSMUSG00000074604	Mgst2	microsomal glutathione S-transferase 2 [Source:MGI Symbol;Acc:MGI:2448481]	2.71501117102866	0.000332005842203777	ENSMUSG00000089890	Gm16055	predicted gene 16055 [Source:MGI Symbol;Acc:MGI:3801818]	-3.18643228285442	4.42659248245405e-07
ENSMUSG00000037095	Lrg1	leucine-rich alpha-2-glycoprotein 1 [Source:MGI Symbol;Acc:MGI:1924155]	2.71042908443252	0.00151364210134791	ENSMUSG00000037095	Lrg1	leucine-rich alpha-2-glycoprotein 1 [Source:MGI Symbol;Acc:MGI:1924155]	2.71042908443252	0.00151364210134791	ENSMUSG00000072624	Gm5460	predicted gene 5460 [Source:MGI Symbol;Acc:MGI:3643519]	-3.1655273731064	2.5650474285539e-05
ENSMUSG00000115888	Gm31369	predicted gene, 31369 [Source:MGI Symbol;Acc:MGI:5590528]	2.7060956290379	0.00479475531810861	ENSMUSG00000115888	Gm31369	predicted gene, 31369 [Source:MGI Symbol;Acc:MGI:5590528]	2.7060956290379	0.00479475531810861	ENSMUSG00000085376	Gm14508	predicted gene 14508 [Source:MGI Symbol;Acc:MGI:3705279]	-3.15884867817475	6.00144680194234e-06
ENSMUSG00000073555	Gm4951	predicted gene 4951 [Source:MGI Symbol;Acc:MGI:3644953]	2.69262007330048	0.000334718239811135	ENSMUSG00000073555	Gm4951	predicted gene 4951 [Source:MGI Symbol;Acc:MGI:3644953]	2.69262007330048	0.000334718239811135	ENSMUSG00000107758	Gm19253	predicted gene, 19253 [Source:MGI Symbol;Acc:MGI:5011438]	-3.13991358005708	0.00389274742922214
ENSMUSG00000086653	9130015L21Rik	RIKEN cDNA 9130015L21 gene [Source:MGI Symbol;Acc:MGI:1918863]	2.68681101356053	0.000590036556817464	ENSMUSG00000086653	9130015L21Rik	RIKEN cDNA 9130015L21 gene [Source:MGI Symbol;Acc:MGI:1918863]	2.68681101356053	0.000590036556817464	ENSMUSG00000032056	Btg4	B cell translocation gene 4 [Source:MGI Symbol;Acc:MGI:1860140]	-3.09676056466698	0.000179533352260521
ENSMUSG00000109997	9430099M06Rik	RIKEN cDNA 9430099M06 gene [Source:MGI Symbol;Acc:MGI:1924691]	2.68348752326221	0.00573482139765333	ENSMUSG00000109997	9430099M06Rik	RIKEN cDNA 9430099M06 gene [Source:MGI Symbol;Acc:MGI:1924691]	2.68348752326221	0.00573482139765333	ENSMUSG00000023978	Prph2	peripherin 2 [Source:MGI Symbol;Acc:MGI:102791]	-3.09034616239069	4.41097489716492e-07
ENSMUSG00000048502	Duxbl1	double homeobox B-like 1 [Source:MGI Symbol;Acc:MGI:1916048]	2.67653341316329	0.0100272227965544	ENSMUSG00000048502	Duxbl1	double homeobox B-like 1 [Source:MGI Symbol;Acc:MGI:1916048]	2.67653341316329	0.0100272227965544	ENSMUSG00000024227	Pdzph1	PDZ and pleckstrin homology domains 1 [Source:MGI Symbol;Acc:MGI:1916489]	-3.08710636514999	5.69451000529976e-06
ENSMUSG00000103527	Gm37261	predicted gene, 37261 [Source:MGI Symbol;Acc:MGI:5610489]	2.6605816428344	0.00756068746247712	ENSMUSG00000103527	Gm37261	predicted gene, 37261 [Source:MGI Symbol;Acc:MGI:5610489]	2.6605816428344	0.00756068746247712	ENSMUSG00000002076	Hsf2bp	heat shock transcription factor 2 binding protein [Source:MGI Symbol;Acc:MGI:1921627]	-3.04456022011509	0.00128066227502504
ENSMUSG00000073490	Ifi207	interferon activated gene 207 [Source:MGI Symbol;Acc:MGI:2138302]	2.65214630481332	0.00150774917674906	ENSMUSG00000073490	Ifi207	interferon activated gene 207 [Source:MGI Symbol;Acc:MGI:2138302]	2.65214630481332	0.00150774917674906	ENSMUSG00000074259	Gramd2	GRAM domain containing 2 [Source:MGI Symbol;Acc:MGI:3528937]	-3.04092745562573	2.69343565532079e-06
ENSMUSG00000040152	Thbs1	thrombospondin 1 [Source:MGI Symbol;Acc:MGI:98737]	2.63266939947653	4.31227024422467e-06	ENSMUSG00000040152	Thbs1	thrombospondin 1 [Source:MGI Symbol;Acc:MGI:98737]	2.63266939947653	4.31227024422467e-06	ENSMUSG00000110020	Gm45441	predicted gene 45441 [Source:MGI Symbol;Acc:MGI:5791277]	-3.0108878076697	2.85347084569866e-06
ENSMUSG00000036814	Slc6a20a	solute carrier family 6 (neurotransmitter transporter), member 20A [Source:MGI Symbol;Acc:MGI:2143217]	2.63052668040872	0.000259086974745794	ENSMUSG00000036814	Slc6a20a	solute carrier family 6 (neurotransmitter transporter), member 20A [Source:MGI Symbol;Acc:MGI:2143217]	2.63052668040872	0.000259086974745794	ENSMUSG00000066975	Cryba4	crystallin, beta A4 [Source:MGI Symbol;Acc:MGI:102716]	-3.00345912973017	0.0049686964878307
ENSMUSG00000074146	4930579C12Rik	RIKEN cDNA 4930579C12 gene [Source:MGI Symbol;Acc:MGI:2441687]	2.61732968486042	0.00497149271462406	ENSMUSG00000074146	4930579C12Rik	RIKEN cDNA 4930579C12 gene [Source:MGI Symbol;Acc:MGI:2441687]	2.61732968486042	0.00497149271462406	ENSMUSG00000030761	Myo7a	myosin VIIA [Source:MGI Symbol;Acc:MGI:104510]	-3.00253213049583	2.44255760687186e-06
ENSMUSG00000045394	Epcam	epithelial cell adhesion molecule [Source:MGI Symbol;Acc:MGI:106653]	2.60697208167112	0.000411219553962161	ENSMUSG00000045394	Epcam	epithelial cell adhesion molecule [Source:MGI Symbol;Acc:MGI:106653]	2.60697208167112	0.000411219553962161	ENSMUSG00000025386	Pde6g	phosphodiesterase 6G, cGMP-specific, rod, gamma [Source:MGI Symbol;Acc:MGI:97526]	-2.99923287539443	4.8380799920717e-07
ENSMUSG00000029718	Pcolce	procollagen C-endopeptidase enhancer protein [Source:MGI Symbol;Acc:MGI:105099]	2.60569103268639	0.000190481540046378	ENSMUSG00000029718	Pcolce	procollagen C-endopeptidase enhancer protein [Source:MGI Symbol;Acc:MGI:105099]	2.60569103268639	0.000190481540046378	ENSMUSG00000062859	Tcp11	t-complex protein 11 [Source:MGI Symbol;Acc:MGI:98544]	-2.9943121592872	7.80856602844998e-07
ENSMUSG00000020407	Upp1	uridine phosphorylase 1 [Source:MGI Symbol;Acc:MGI:1097668]	2.59192449282931	3.06638176465383e-05	ENSMUSG00000020407	Upp1	uridine phosphorylase 1 [Source:MGI Symbol;Acc:MGI:1097668]	2.59192449282931	3.06638176465383e-05	ENSMUSG00000021396	Nxnl2	nucleoredoxin-like 2 [Source:MGI Symbol;Acc:MGI:1922374]	-2.98037468720046	1.6638262061414e-06
ENSMUSG00000061808	Ttr	transthyretin [Source:MGI Symbol;Acc:MGI:98865]	2.58971194071978	1.77947187034378e-05	ENSMUSG00000061808	Ttr	transthyretin [Source:MGI Symbol;Acc:MGI:98865]	2.58971194071978	1.77947187034378e-05	ENSMUSG00000024575	Pde6a	phosphodiesterase 6A, cGMP-specific, rod, alpha [Source:MGI Symbol;Acc:MGI:97524]	-2.96952140653189	9.15548839129713e-07
ENSMUSG00000106651	Gm42608	predicted gene 42608 [Source:MGI Symbol;Acc:MGI:5662745]	2.58099719409602	0.000627438240910924	ENSMUSG00000106651	Gm42608	predicted gene 42608 [Source:MGI Symbol;Acc:MGI:5662745]	2.58099719409602	0.000627438240910924	ENSMUSG00000035539	Ccdc180	coiled-coil domain containing 180 [Source:MGI Symbol;Acc:MGI:2685871]	-2.96560660967491	4.35305875356371e-06
ENSMUSG00000037868	Egr2	early growth response 2 [Source:MGI Symbol;Acc:MGI:95296]	2.56490189889114	0.00380918074427864	ENSMUSG00000037868	Egr2	early growth response 2 [Source:MGI Symbol;Acc:MGI:95296]	2.56490189889114	0.00380918074427864	ENSMUSG00000021384	Susd3	sushi domain containing 3 [Source:MGI Symbol;Acc:MGI:1913579]	-2.96410439517862	4.41774034907277e-07
ENSMUSG00000048108	Tmem72	transmembrane protein 72 [Source:MGI Symbol;Acc:MGI:2442707]	2.56306786864168	0.000270827046877531	ENSMUSG00000048108	Tmem72	transmembrane protein 72 [Source:MGI Symbol;Acc:MGI:2442707]	2.56306786864168	0.000270827046877531	ENSMUSG00000092276	1700116B05Rik	RIKEN cDNA 1700116B05 gene [Source:MGI Symbol;Acc:MGI:1925889]	-2.942831939396	5.16109491000169e-05
ENSMUSG00000024334	H2-Oa	histocompatibility 2, O region alpha locus [Source:MGI Symbol;Acc:MGI:95924]	2.56294300626418	0.00670421054999151	ENSMUSG00000024334	H2-Oa	histocompatibility 2, O region alpha locus [Source:MGI Symbol;Acc:MGI:95924]	2.56294300626418	0.00670421054999151	ENSMUSG00000067219	Nipal1	NIPA-like domain containing 1 [Source:MGI Symbol;Acc:MGI:1917951]	-2.9409573801058	5.01899721629214e-06
ENSMUSG00000013707	Tnfaip8l2	tumor necrosis factor, alpha-induced protein 8-like 2 [Source:MGI Symbol;Acc:MGI:1917019]	2.53897717246242	8.09330330967959e-05	ENSMUSG00000013707	Tnfaip8l2	tumor necrosis factor, alpha-induced protein 8-like 2 [Source:MGI Symbol;Acc:MGI:1917019]	2.53897717246242	8.09330330967959e-05	ENSMUSG00000107548	Gm43866	predicted gene, 43866 [Source:MGI Symbol;Acc:MGI:5690258]	-2.93173478522012	0.00113357936995969
ENSMUSG00000108365	Gm44951	predicted gene 44951 [Source:MGI Symbol;Acc:MGI:5753527]	2.52900141534689	0.00223820504329625	ENSMUSG00000108365	Gm44951	predicted gene 44951 [Source:MGI Symbol;Acc:MGI:5753527]	2.52900141534689	0.00223820504329625	ENSMUSG00000100782	Gm28231	predicted gene 28231 [Source:MGI Symbol;Acc:MGI:5578937]	-2.91823033082238	0.00176393307252
ENSMUSG00000068699	Flnc	filamin C, gamma [Source:MGI Symbol;Acc:MGI:95557]	2.52884749096093	1.39595380168504e-05	ENSMUSG00000068699	Flnc	filamin C, gamma [Source:MGI Symbol;Acc:MGI:95557]	2.52884749096093	1.39595380168504e-05	ENSMUSG00000021123	Rdh12	retinol dehydrogenase 12 [Source:MGI Symbol;Acc:MGI:1925224]	-2.91816482035092	7.33301261242433e-07
ENSMUSG00000087684	1200007C13Rik	RIKEN cDNA 1200007C13 gene [Source:MGI Symbol;Acc:MGI:1921369]	2.52678154241091	0.0126106157181878	ENSMUSG00000087684	1200007C13Rik	RIKEN cDNA 1200007C13 gene [Source:MGI Symbol;Acc:MGI:1921369]	2.52678154241091	0.0126106157181878	ENSMUSG00000097666	A330094K24Rik	RIKEN cDNA A330094K24 gene [Source:MGI Symbol;Acc:MGI:1924343]	-2.9115182926507	2.41990420617775e-06
ENSMUSG00000106862	Gm42811	predicted gene 42811 [Source:MGI Symbol;Acc:MGI:5662948]	2.52501725402693	0.0109227420591061	ENSMUSG00000106862	Gm42811	predicted gene 42811 [Source:MGI Symbol;Acc:MGI:5662948]	2.52501725402693	0.0109227420591061	ENSMUSG00000038676	Ucn	urocortin [Source:MGI Symbol;Acc:MGI:1276123]	-2.90804720829573	0.00253260533057141
ENSMUSG00000054889	Dsp	desmoplakin [Source:MGI Symbol;Acc:MGI:109611]	2.51774614831237	0.00656183036089742	ENSMUSG00000054889	Dsp	desmoplakin [Source:MGI Symbol;Acc:MGI:109611]	2.51774614831237	0.00656183036089742	ENSMUSG00000030878	Cdr2	cerebellar degeneration-related 2 [Source:MGI Symbol;Acc:MGI:1100885]	-2.90530217379514	7.75749954887717e-07
ENSMUSG00000108251	Gm44112	predicted gene, 44112 [Source:MGI Symbol;Acc:MGI:5690504]	2.51631416474717	0.00193404130360267	ENSMUSG00000108251	Gm44112	predicted gene, 44112 [Source:MGI Symbol;Acc:MGI:5690504]	2.51631416474717	0.00193404130360267	ENSMUSG00000099338	2810030D12Rik	RIKEN cDNA 2810030D12 gene [Source:MGI Symbol;Acc:MGI:1925585]	-2.90469899556399	6.87759319108547e-07
ENSMUSG00000109568	Gm45074	predicted gene 45074 [Source:MGI Symbol;Acc:MGI:5753650]	2.50377974489124	0.0106564785999821	ENSMUSG00000109568	Gm45074	predicted gene 45074 [Source:MGI Symbol;Acc:MGI:5753650]	2.50377974489124	0.0106564785999821	ENSMUSG00000030781	Slc5a2	solute carrier family 5 (sodium/glucose cotransporter), member 2 [Source:MGI Symbol;Acc:MGI:2181411]	-2.89263760123842	0.000981985926438786
ENSMUSG00000051435	Fhad1	forkhead-associated (FHA) phosphopeptide binding domain 1 [Source:MGI Symbol;Acc:MGI:1920323]	2.50354514990419	0.000994100791532741	ENSMUSG00000051435	Fhad1	forkhead-associated (FHA) phosphopeptide binding domain 1 [Source:MGI Symbol;Acc:MGI:1920323]	2.50354514990419	0.000994100791532741	ENSMUSG00000112609	Gm47480	predicted gene, 47480 [Source:MGI Symbol;Acc:MGI:6096454]	-2.87795119650973	0.000132185778518581
ENSMUSG00000100141	Gm6445	predicted gene 6445 [Source:MGI Symbol;Acc:MGI:3779598]	2.50331298173681	0.00775414720569057	ENSMUSG00000100141	Gm6445	predicted gene 6445 [Source:MGI Symbol;Acc:MGI:3779598]	2.50331298173681	0.00775414720569057	ENSMUSG00000056288	Gm11961	predicted gene 11961 [Source:MGI Symbol;Acc:MGI:3652303]	-2.8748928895593	3.81228378962629e-07
ENSMUSG00000059089	Fcgr4	Fc receptor, IgG, low affinity IV [Source:MGI Symbol;Acc:MGI:2179523]	2.50068125694661	0.00644345058726863	ENSMUSG00000059089	Fcgr4	Fc receptor, IgG, low affinity IV [Source:MGI Symbol;Acc:MGI:2179523]	2.50068125694661	0.00644345058726863	ENSMUSG00000031881	Cdh16	cadherin 16 [Source:MGI Symbol;Acc:MGI:106671]	-2.86762668357849	5.2280329860079e-05
ENSMUSG00000113883	Gm36500	predicted gene, 36500 [Source:MGI Symbol;Acc:MGI:5595659]	2.50027260149733	0.0074537044673186	ENSMUSG00000113883	Gm36500	predicted gene, 36500 [Source:MGI Symbol;Acc:MGI:5595659]	2.50027260149733	0.0074537044673186	ENSMUSG00000097211	BC065403	cDNA sequence BC065403 [Source:MGI Symbol;Acc:MGI:3697430]	-2.8609234186487	2.81642314044931e-06
ENSMUSG00000024987	Cyp26a1	cytochrome P450, family 26, subfamily a, polypeptide 1 [Source:MGI Symbol;Acc:MGI:1096359]	2.49866158157202	5.29075178893647e-07	ENSMUSG00000024987	Cyp26a1	cytochrome P450, family 26, subfamily a, polypeptide 1 [Source:MGI Symbol;Acc:MGI:1096359]	2.49866158157202	5.29075178893647e-07	ENSMUSG00000005583	Mef2c	myocyte enhancer factor 2C [Source:MGI Symbol;Acc:MGI:99458]	-2.85357873778872	2.62596458128043e-06
ENSMUSG00000078498	Zfp988	zinc finger protein 988 [Source:MGI Symbol;Acc:MGI:3651985]	2.49575119602351	0.0119002403271892	ENSMUSG00000078498	Zfp988	zinc finger protein 988 [Source:MGI Symbol;Acc:MGI:3651985]	2.49575119602351	0.0119002403271892	ENSMUSG00000085327	Gm16104	predicted gene 16104 [Source:MGI Symbol;Acc:MGI:3801749]	-2.83951595787371	1.10179303416123e-05
ENSMUSG00000039187	Fanci	Fanconi anemia, complementation group I [Source:MGI Symbol;Acc:MGI:2384790]	2.49573320566247	1.94979711535285e-05	ENSMUSG00000039187	Fanci	Fanconi anemia, complementation group I [Source:MGI Symbol;Acc:MGI:2384790]	2.49573320566247	1.94979711535285e-05	ENSMUSG00000035504	Reep6	receptor accessory protein 6 [Source:MGI Symbol;Acc:MGI:1917585]	-2.83847986312202	2.1332807630777e-06
ENSMUSG00000018822	Sfrp5	secreted frizzled-related sequence protein 5 [Source:MGI Symbol;Acc:MGI:1860298]	2.48368992668922	0.0103865786253906	ENSMUSG00000018822	Sfrp5	secreted frizzled-related sequence protein 5 [Source:MGI Symbol;Acc:MGI:1860298]	2.48368992668922	0.0103865786253906	ENSMUSG00000004655	Aqp1	aquaporin 1 [Source:MGI Symbol;Acc:MGI:103201]	-2.83492803189985	1.17843330476396e-06
ENSMUSG00000001473	Tubb6	tubulin, beta 6 class V [Source:MGI Symbol;Acc:MGI:1915201]	2.47905588148844	3.19715722157069e-05	ENSMUSG00000001473	Tubb6	tubulin, beta 6 class V [Source:MGI Symbol;Acc:MGI:1915201]	2.47905588148844	3.19715722157069e-05	ENSMUSG00000005891	Prl4a1	prolactin family 4, subfamily a, member 1 [Source:MGI Symbol;Acc:MGI:1206587]	-2.82977707447028	0.00281904811277676
ENSMUSG00000066861	Oas1g	2'-5' oligoadenylate synthetase 1G [Source:MGI Symbol;Acc:MGI:97429]	2.46061751738594	0.00170105830145316	ENSMUSG00000066861	Oas1g	2'-5' oligoadenylate synthetase 1G [Source:MGI Symbol;Acc:MGI:97429]	2.46061751738594	0.00170105830145316	ENSMUSG00000080880	Gm14278	predicted gene 14278 [Source:MGI Symbol;Acc:MGI:3650108]	-2.82944374546411	0.00300917863700836
ENSMUSG00000113985	9130015A21Rik	RIKEN cDNA 9130015A21 gene [Source:MGI Symbol;Acc:MGI:1918831]	2.45816536880582	0.00410745459537932	ENSMUSG00000113985	9130015A21Rik	RIKEN cDNA 9130015A21 gene [Source:MGI Symbol;Acc:MGI:1918831]	2.45816536880582	0.00410745459537932	ENSMUSG00000022844	Pdia5	protein disulfide isomerase associated 5 [Source:MGI Symbol;Acc:MGI:1919849]	-2.82370243832542	2.8599747424563e-07
ENSMUSG00000039005	Tlr4	toll-like receptor 4 [Source:MGI Symbol;Acc:MGI:96824]	2.45326422194401	2.16049281803999e-05	ENSMUSG00000039005	Tlr4	toll-like receptor 4 [Source:MGI Symbol;Acc:MGI:96824]	2.45326422194401	2.16049281803999e-05	ENSMUSG00000062826	Ces2f	carboxylesterase 2F [Source:MGI Symbol;Acc:MGI:1919153]	-2.82320436630072	0.0200858600854035
ENSMUSG00000032988	Slc16a8	solute carrier family 16 (monocarboxylic acid transporters), member 8 [Source:MGI Symbol;Acc:MGI:1929519]	2.45185801251836	0.000746382804022001	ENSMUSG00000032988	Slc16a8	solute carrier family 16 (monocarboxylic acid transporters), member 8 [Source:MGI Symbol;Acc:MGI:1929519]	2.45185801251836	0.000746382804022001	ENSMUSG00000112449	Srp54b	signal recognition particle 54B [Source:MGI Symbol;Acc:MGI:3714357]	-2.81991195350747	0.0424303974011383
ENSMUSG00000067916	Zfp991	zinc finger protein 991 [Source:MGI Symbol;Acc:MGI:3701604]	2.45059404702577	0.0011026852430283	ENSMUSG00000067916	Zfp991	zinc finger protein 991 [Source:MGI Symbol;Acc:MGI:3701604]	2.45059404702577	0.0011026852430283	ENSMUSG00000047298	Kcnv2	potassium channel, subfamily V, member 2 [Source:MGI Symbol;Acc:MGI:2670981]	-2.81138454551799	7.26816746569647e-07
ENSMUSG00000032373	Car12	carbonic anhydrase 12 [Source:MGI Symbol;Acc:MGI:1923709]	2.43804811669449	0.000119075090565981	ENSMUSG00000032373	Car12	carbonic anhydrase 12 [Source:MGI Symbol;Acc:MGI:1923709]	2.43804811669449	0.000119075090565981	ENSMUSG00000032292	Nr2e3	nuclear receptor subfamily 2, group E, member 3 [Source:MGI Symbol;Acc:MGI:1346317]	-2.80866429413379	3.23756325927642e-06
ENSMUSG00000032372	Plscr2	phospholipid scramblase 2 [Source:MGI Symbol;Acc:MGI:1270860]	2.42878513518892	7.7298473400368e-07	ENSMUSG00000032372	Plscr2	phospholipid scramblase 2 [Source:MGI Symbol;Acc:MGI:1270860]	2.42878513518892	7.7298473400368e-07	ENSMUSG00000034829	Nxnl1	nucleoredoxin-like 1 [Source:MGI Symbol;Acc:MGI:1924446]	-2.80506770774488	6.47522656121186e-07
ENSMUSG00000050359	Sprr1a	small proline-rich protein 1A [Source:MGI Symbol;Acc:MGI:106660]	2.42864302181218	0.0365773732745253	ENSMUSG00000050359	Sprr1a	small proline-rich protein 1A [Source:MGI Symbol;Acc:MGI:106660]	2.42864302181218	0.0365773732745253	ENSMUSG00000092399	4930556N13Rik	RIKEN cDNA 4930556N13 gene [Source:MGI Symbol;Acc:MGI:1922535]	-2.80413071739758	0.0143825159241904
ENSMUSG00000075570	Krt26	keratin 26 [Source:MGI Symbol;Acc:MGI:2444913]	2.42376761821488	0.0297312795624654	ENSMUSG00000075570	Krt26	keratin 26 [Source:MGI Symbol;Acc:MGI:2444913]	2.42376761821488	0.0297312795624654	ENSMUSG00000056682	4930465K10Rik	RIKEN cDNA 4930465K10 gene [Source:MGI Symbol;Acc:MGI:1914890]	-2.8020787315573	2.52717735148759e-05
ENSMUSG00000102788	Gm38255	predicted gene, 38255 [Source:MGI Symbol;Acc:MGI:5611483]	2.42285808676758	0.0196884708782706	ENSMUSG00000102788	Gm38255	predicted gene, 38255 [Source:MGI Symbol;Acc:MGI:5611483]	2.42285808676758	0.0196884708782706	ENSMUSG00000085807	Ube4bos2	ubiquitination factor E4B, opposite strand 2 [Source:MGI Symbol;Acc:MGI:3651969]	-2.80040058187028	0.00172289770510403
ENSMUSG00000108068	Gm44075	predicted gene, 44075 [Source:MGI Symbol;Acc:MGI:5690467]	2.41320885679551	0.00185332318873887	ENSMUSG00000108068	Gm44075	predicted gene, 44075 [Source:MGI Symbol;Acc:MGI:5690467]	2.41320885679551	0.00185332318873887	ENSMUSG00000006007	Pdc	phosducin [Source:MGI Symbol;Acc:MGI:98090]	-2.79410298898875	1.55043786116701e-05
ENSMUSG00000084128	Esrp2	epithelial splicing regulatory protein 2 [Source:MGI Symbol;Acc:MGI:1924661]	2.40687428926907	0.0031045421879792	ENSMUSG00000084128	Esrp2	epithelial splicing regulatory protein 2 [Source:MGI Symbol;Acc:MGI:1924661]	2.40687428926907	0.0031045421879792	ENSMUSG00000099719	Gm28802	predicted gene 28802 [Source:MGI Symbol;Acc:MGI:5579508]	-2.79356342940239	0.00493028223004677
ENSMUSG00000086517	Gm12534	predicted gene 12534 [Source:MGI Symbol;Acc:MGI:3650303]	2.39907811432675	0.00721941640094607	ENSMUSG00000086517	Gm12534	predicted gene 12534 [Source:MGI Symbol;Acc:MGI:3650303]	2.39907811432675	0.00721941640094607	ENSMUSG00000037318	Traf3ip3	TRAF3 interacting protein 3 [Source:MGI Symbol;Acc:MGI:2441706]	-2.79120311650542	1.30067713224501e-06
ENSMUSG00000092471	Cyp21a2-ps	cytochrome P450, family 21, subfamily a, polypeptide 2 pseudogene [Source:MGI Symbol;Acc:MGI:3645529]	2.39509800541757	0.00741409907610414	ENSMUSG00000092471	Cyp21a2-ps	cytochrome P450, family 21, subfamily a, polypeptide 2 pseudogene [Source:MGI Symbol;Acc:MGI:3645529]	2.39509800541757	0.00741409907610414	ENSMUSG00000021255	Esrrb	estrogen related receptor, beta [Source:MGI Symbol;Acc:MGI:1346832]	-2.7854496231786	1.30892978329025e-05
ENSMUSG00000064349	mt-Tc	mitochondrially encoded tRNA cysteine [Source:MGI Symbol;Acc:MGI:102490]	2.38925018497271	0.03194442192155	ENSMUSG00000064349	mt-Tc	mitochondrially encoded tRNA cysteine [Source:MGI Symbol;Acc:MGI:102490]	2.38925018497271	0.03194442192155	ENSMUSG00000109101	Gm45132	predicted gene 45132 [Source:MGI Symbol;Acc:MGI:5753708]	-2.78504683577926	1.63186915179916e-05
ENSMUSG00000030495	Slc7a10	solute carrier family 7 (cationic amino acid transporter, y+ system), member 10 [Source:MGI Symbol;Acc:MGI:1858261]	2.3798256266496	0.00115731200777308	ENSMUSG00000030495	Slc7a10	solute carrier family 7 (cationic amino acid transporter, y+ system), member 10 [Source:MGI Symbol;Acc:MGI:1858261]	2.3798256266496	0.00115731200777308	ENSMUSG00000052151	Plpp2	phospholipid phosphatase 2 [Source:MGI Symbol;Acc:MGI:1354945]	-2.76888399217655	8.41701634958599e-07
ENSMUSG00000025887	Casp12	caspase 12 [Source:MGI Symbol;Acc:MGI:1312922]	2.37797978266457	4.12650306364733e-05	ENSMUSG00000025887	Casp12	caspase 12 [Source:MGI Symbol;Acc:MGI:1312922]	2.37797978266457	4.12650306364733e-05	ENSMUSG00000090637	Gm6189	predicted gene 6189 [Source:MGI Symbol;Acc:MGI:3643154]	-2.76696252031834	9.30627972196926e-05
ENSMUSG00000026285	Pdcd1	programmed cell death 1 [Source:MGI Symbol;Acc:MGI:104879]	2.37668564807691	0.011837531574559	ENSMUSG00000026285	Pdcd1	programmed cell death 1 [Source:MGI Symbol;Acc:MGI:104879]	2.37668564807691	0.011837531574559	ENSMUSG00000042282	Gucy2f	guanylate cyclase 2f [Source:MGI Symbol;Acc:MGI:105119]	-2.76459709253897	1.02790062695168e-05
ENSMUSG00000026971	Itgb6	integrin beta 6 [Source:MGI Symbol;Acc:MGI:96615]	2.37648943911854	0.00206078614694986	ENSMUSG00000026971	Itgb6	integrin beta 6 [Source:MGI Symbol;Acc:MGI:96615]	2.37648943911854	0.00206078614694986	ENSMUSG00000081958	Gm11594	predicted gene 11594 [Source:MGI Symbol;Acc:MGI:3650496]	-2.76121434956376	0.000132049056864652
ENSMUSG00000041673	Lrrc18	leucine rich repeat containing 18 [Source:MGI Symbol;Acc:MGI:1914830]	2.37364600776808	0.0125952991802679	ENSMUSG00000041673	Lrrc18	leucine rich repeat containing 18 [Source:MGI Symbol;Acc:MGI:1914830]	2.37364600776808	0.0125952991802679	ENSMUSG00000032420	Nt5e	5' nucleotidase, ecto [Source:MGI Symbol;Acc:MGI:99782]	-2.75378187251379	2.47360969343948e-06
ENSMUSG00000111652	Gm48726	predicted gene, 48726 [Source:MGI Symbol;Acc:MGI:6098384]	2.37346842700677	0.0175622991937187	ENSMUSG00000111652	Gm48726	predicted gene, 48726 [Source:MGI Symbol;Acc:MGI:6098384]	2.37346842700677	0.0175622991937187	ENSMUSG00000087192	4930412L05Rik	RIKEN cDNA 4930412L05 gene [Source:MGI Symbol;Acc:MGI:1921191]	-2.74972191548458	0.000102618497998948
ENSMUSG00000111398	D330037F02Rik	RIKEN cDNA D330037F02 gene [Source:MGI Symbol;Acc:MGI:3041221]	2.37019403629825	0.0125032406383991	ENSMUSG00000111398	D330037F02Rik	RIKEN cDNA D330037F02 gene [Source:MGI Symbol;Acc:MGI:3041221]	2.37019403629825	0.0125032406383991	ENSMUSG00000032514	Ttc21a	tetratricopeptide repeat domain 21A [Source:MGI Symbol;Acc:MGI:1921302]	-2.74241660869523	2.72418699230873e-06
ENSMUSG00000057729	Prtn3	proteinase 3 [Source:MGI Symbol;Acc:MGI:893580]	2.36394947761949	1.65829743066523e-05	ENSMUSG00000057729	Prtn3	proteinase 3 [Source:MGI Symbol;Acc:MGI:893580]	2.36394947761949	1.65829743066523e-05	ENSMUSG00000083242	Gm15659	predicted gene 15659 [Source:MGI Symbol;Acc:MGI:3801822]	-2.74107431877094	0.00187825266690308
ENSMUSG00000079685	Ulbp1	UL16 binding protein 1 [Source:MGI Symbol;Acc:MGI:1925027]	2.36339513388755	0.00295643732884021	ENSMUSG00000079685	Ulbp1	UL16 binding protein 1 [Source:MGI Symbol;Acc:MGI:1925027]	2.36339513388755	0.00295643732884021	ENSMUSG00000116287	Gm3924	predicted gene 3924 [Source:MGI Symbol;Acc:MGI:3782098]	-2.73970053094569	0.000178107969484368
ENSMUSG00000082160	Gm11578	predicted gene 11578 [Source:MGI Symbol;Acc:MGI:3650505]	2.36062161658045	0.026441833569673	ENSMUSG00000082160	Gm11578	predicted gene 11578 [Source:MGI Symbol;Acc:MGI:3650505]	2.36062161658045	0.026441833569673	ENSMUSG00000039109	F13a1	coagulation factor XIII, A1 subunit [Source:MGI Symbol;Acc:MGI:1921395]	-2.7314283717843	0.0125689079735373
ENSMUSG00000109370	Gm44675	predicted gene 44675 [Source:MGI Symbol;Acc:MGI:5753251]	2.35811010862261	0.00165806465106684	ENSMUSG00000109370	Gm44675	predicted gene 44675 [Source:MGI Symbol;Acc:MGI:5753251]	2.35811010862261	0.00165806465106684	ENSMUSG00000115575	Gm49024	predicted gene, 49024 [Source:MGI Symbol;Acc:MGI:6118390]	-2.7299372484091	0.000116592571271938
ENSMUSG00000028264	Spaca1	sperm acrosome associated 1 [Source:MGI Symbol;Acc:MGI:1914902]	2.35331220074719	0.00141879597919839	ENSMUSG00000028264	Spaca1	sperm acrosome associated 1 [Source:MGI Symbol;Acc:MGI:1914902]	2.35331220074719	0.00141879597919839	ENSMUSG00000085286	Ube4bos3	ubiquitination factor E4B, opposite strand 3 [Source:MGI Symbol;Acc:MGI:1921560]	-2.72546131377745	0.000248057470114627
ENSMUSG00000004651	Tyr	tyrosinase [Source:MGI Symbol;Acc:MGI:98880]	2.3490793202391	5.19599544067498e-05	ENSMUSG00000004651	Tyr	tyrosinase [Source:MGI Symbol;Acc:MGI:98880]	2.3490793202391	5.19599544067498e-05	ENSMUSG00000030402	Ppm1n	protein phosphatase, Mg2+/Mn2+ dependent, 1N (putative) [Source:MGI Symbol;Acc:MGI:2142330]	-2.72543126123418	6.9184872039819e-07
ENSMUSG00000110814	Gm38661	predicted gene, 38661 [Source:MGI Symbol;Acc:MGI:5621546]	2.34837188591909	0.00252042694479012	ENSMUSG00000110814	Gm38661	predicted gene, 38661 [Source:MGI Symbol;Acc:MGI:5621546]	2.34837188591909	0.00252042694479012	ENSMUSG00000113575	A930023M06Rik	RIKEN cDNA A930023M06 gene [Source:MGI Symbol;Acc:MGI:1925208]	-2.72398204591933	9.79103833837175e-06
ENSMUSG00000087236	Kif28	kinesin family member 28 [Source:MGI Symbol;Acc:MGI:2686151]	2.3441927201631	0.0473565324740479	ENSMUSG00000087236	Kif28	kinesin family member 28 [Source:MGI Symbol;Acc:MGI:2686151]	2.3441927201631	0.0473565324740479	ENSMUSG00000024842	Cabp4	calcium binding protein 4 [Source:MGI Symbol;Acc:MGI:1920910]	-2.72360702676638	4.92006098121193e-07
ENSMUSG00000109422	Gm45174	predicted gene 45174 [Source:MGI Symbol;Acc:MGI:5753750]	2.33898000325425	0.00638571603558389	ENSMUSG00000109422	Gm45174	predicted gene 45174 [Source:MGI Symbol;Acc:MGI:5753750]	2.33898000325425	0.00638571603558389	ENSMUSG00000031450	Grk1	G protein-coupled receptor kinase 1 [Source:MGI Symbol;Acc:MGI:1345146]	-2.72286237746744	3.80905336963755e-07
ENSMUSG00000094732	1500015L24Rik	RIKEN cDNA 1500015L24 gene [Source:MGI Symbol;Acc:MGI:1916244]	2.33583871823405	0.0026668219100884	ENSMUSG00000094732	1500015L24Rik	RIKEN cDNA 1500015L24 gene [Source:MGI Symbol;Acc:MGI:1916244]	2.33583871823405	0.0026668219100884	ENSMUSG00000020651	Slc26a4	solute carrier family 26, member 4 [Source:MGI Symbol;Acc:MGI:1346029]	-2.72228024287143	0.035827674716897
ENSMUSG00000030214	Plbd1	phospholipase B domain containing 1 [Source:MGI Symbol;Acc:MGI:1914107]	2.32753037938627	0.0013330469200665	ENSMUSG00000030214	Plbd1	phospholipase B domain containing 1 [Source:MGI Symbol;Acc:MGI:1914107]	2.32753037938627	0.0013330469200665	ENSMUSG00000096001	2610528A11Rik	RIKEN cDNA 2610528A11 gene [Source:MGI Symbol;Acc:MGI:1917295]	-2.71071038211744	4.72888194619803e-05
ENSMUSG00000026365	Cfh	complement component factor h [Source:MGI Symbol;Acc:MGI:88385]	2.3242452591942	1.63820316795701e-06	ENSMUSG00000026365	Cfh	complement component factor h [Source:MGI Symbol;Acc:MGI:88385]	2.3242452591942	1.63820316795701e-06	ENSMUSG00000103179	Gm37171	predicted gene, 37171 [Source:MGI Symbol;Acc:MGI:5610399]	-2.70548326311156	0.00375555227857435
ENSMUSG00000102579	Gm37965	predicted gene, 37965 [Source:MGI Symbol;Acc:MGI:5611193]	2.3236257434561	0.00189105355266844	ENSMUSG00000102579	Gm37965	predicted gene, 37965 [Source:MGI Symbol;Acc:MGI:5611193]	2.3236257434561	0.00189105355266844	ENSMUSG00000067220	Cnga1	cyclic nucleotide gated channel alpha 1 [Source:MGI Symbol;Acc:MGI:88436]	-2.69625660369647	1.25065410401318e-05
ENSMUSG00000028174	Rpe65	retinal pigment epithelium 65 [Source:MGI Symbol;Acc:MGI:98001]	2.32165135902246	0.000100134625699173	ENSMUSG00000028174	Rpe65	retinal pigment epithelium 65 [Source:MGI Symbol;Acc:MGI:98001]	2.32165135902246	0.000100134625699173	ENSMUSG00000031293	Rs1	retinoschisis (X-linked, juvenile) 1 (human) [Source:MGI Symbol;Acc:MGI:1336189]	-2.67767451694281	2.4451663531555e-06
ENSMUSG00000038179	Slamf7	SLAM family member 7 [Source:MGI Symbol;Acc:MGI:1922595]	2.32107215382815	0.0169640308006404	ENSMUSG00000038179	Slamf7	SLAM family member 7 [Source:MGI Symbol;Acc:MGI:1922595]	2.32107215382815	0.0169640308006404	ENSMUSG00000109262	Gm44744	predicted gene 44744 [Source:MGI Symbol;Acc:MGI:5753320]	-2.67512905034547	0.007537283287628
ENSMUSG00000020932	Gfap	glial fibrillary acidic protein [Source:MGI Symbol;Acc:MGI:95697]	2.31581854991641	6.07333858142369e-07	ENSMUSG00000020932	Gfap	glial fibrillary acidic protein [Source:MGI Symbol;Acc:MGI:95697]	2.31581854991641	6.07333858142369e-07	ENSMUSG00000096351	Samd11	sterile alpha motif domain containing 11 [Source:MGI Symbol;Acc:MGI:2446220]	-2.67440117057556	1.83069980219973e-06
ENSMUSG00000114752	Gm35110	predicted gene, 35110 [Source:MGI Symbol;Acc:MGI:5594269]	2.31539852476644	0.00858218414883559	ENSMUSG00000114752	Gm35110	predicted gene, 35110 [Source:MGI Symbol;Acc:MGI:5594269]	2.31539852476644	0.00858218414883559	ENSMUSG00000031789	Cngb1	cyclic nucleotide gated channel beta 1 [Source:MGI Symbol;Acc:MGI:2664102]	-2.66839546352939	9.56378407991503e-07
ENSMUSG00000046223	Plaur	plasminogen activator, urokinase receptor [Source:MGI Symbol;Acc:MGI:97612]	2.30881586217273	0.0272793043881257	ENSMUSG00000046223	Plaur	plasminogen activator, urokinase receptor [Source:MGI Symbol;Acc:MGI:97612]	2.30881586217273	0.0272793043881257	ENSMUSG00000089253	Gm25716	predicted gene, 25716 [Source:MGI Symbol;Acc:MGI:5455493]	-2.66484624652646	0.00102879955484312
ENSMUSG00000078954	Arhgap8	Rho GTPase activating protein 8 [Source:MGI Symbol;Acc:MGI:1920417]	2.30739859743289	0.000175974431784026	ENSMUSG00000078954	Arhgap8	Rho GTPase activating protein 8 [Source:MGI Symbol;Acc:MGI:1920417]	2.30739859743289	0.000175974431784026	ENSMUSG00000091908	Gm17231	predicted gene 17231 [Source:MGI Symbol;Acc:MGI:4938058]	-2.66330928709465	6.89877676892554e-06
ENSMUSG00000110245	Gm20100	predicted gene, 20100 [Source:MGI Symbol;Acc:MGI:5012285]	2.30379816604988	0.00642573402907647	ENSMUSG00000110245	Gm20100	predicted gene, 20100 [Source:MGI Symbol;Acc:MGI:5012285]	2.30379816604988	0.00642573402907647	ENSMUSG00000087278	A930006I01Rik	RIKEN cDNA A930006I01 gene [Source:MGI Symbol;Acc:MGI:2442861]	-2.66133395798934	1.30566364732867e-06
ENSMUSG00000109561	Ankrd31	ankyrin repeat domain 31 [Source:MGI Symbol;Acc:MGI:5006716]	2.29955577497737	4.68739987994343e-05	ENSMUSG00000109561	Ankrd31	ankyrin repeat domain 31 [Source:MGI Symbol;Acc:MGI:5006716]	2.29955577497737	4.68739987994343e-05	ENSMUSG00000089842	Pitpnm2os2	phosphatidylinositol transfer protein, membrane-associated 2, opposite strand 2 [Source:MGI Symbol;Acc:MGI:3840147]	-2.65211041066212	3.91814639527169e-06
ENSMUSG00000000216	Scnn1g	sodium channel, nonvoltage-gated 1 gamma [Source:MGI Symbol;Acc:MGI:104695]	2.29697985252796	0.0312502471950017	ENSMUSG00000000216	Scnn1g	sodium channel, nonvoltage-gated 1 gamma [Source:MGI Symbol;Acc:MGI:104695]	2.29697985252796	0.0312502471950017	ENSMUSG00000112354	Gm33843	predicted gene, 33843 [Source:MGI Symbol;Acc:MGI:5593002]	-2.64450848419803	0.0023302590817657
ENSMUSG00000085733	Arhgap27os1	Rho GTPase activating protein 27, opposite strand 1 [Source:MGI Symbol;Acc:MGI:3705097]	2.2965775456943	0.00344516548857433	ENSMUSG00000085733	Arhgap27os1	Rho GTPase activating protein 27, opposite strand 1 [Source:MGI Symbol;Acc:MGI:3705097]	2.2965775456943	0.00344516548857433	ENSMUSG00000108423	Gm44856	predicted gene 44856 [Source:MGI Symbol;Acc:MGI:5753432]	-2.63717892952877	2.19270187904796e-05
ENSMUSG00000115388	Eppk1	epiplakin 1 [Source:MGI Symbol;Acc:MGI:2386306]	2.29473589657538	0.000234493211065743	ENSMUSG00000115388	Eppk1	epiplakin 1 [Source:MGI Symbol;Acc:MGI:2386306]	2.29473589657538	0.000234493211065743	ENSMUSG00000030877	Mfsd13b	major facilitator superfamily domain containing 13B [Source:MGI Symbol;Acc:MGI:1921716]	-2.63523613051113	0.000536801443228029
ENSMUSG00000073489	Ifi204	interferon activated gene 204 [Source:MGI Symbol;Acc:MGI:96429]	2.2932174459325	0.000282712272782872	ENSMUSG00000073489	Ifi204	interferon activated gene 204 [Source:MGI Symbol;Acc:MGI:96429]	2.2932174459325	0.000282712272782872	ENSMUSG00000079465	Col4a3	collagen, type IV, alpha 3 [Source:MGI Symbol;Acc:MGI:104688]	-2.62784130486842	1.50141849384163e-06
ENSMUSG00000107388	Gm42788	predicted gene 42788 [Source:MGI Symbol;Acc:MGI:5662925]	2.29115013024265	0.00958741617797218	ENSMUSG00000107388	Gm42788	predicted gene 42788 [Source:MGI Symbol;Acc:MGI:5662925]	2.29115013024265	0.00958741617797218	ENSMUSG00000111821	Gm48545	predicted gene, 48545 [Source:MGI Symbol;Acc:MGI:6098094]	-2.62667430268712	0.000522716427596112
ENSMUSG00000034311	Kif4	kinesin family member 4 [Source:MGI Symbol;Acc:MGI:108389]	2.29093861493492	2.99738714320333e-06	ENSMUSG00000034311	Kif4	kinesin family member 4 [Source:MGI Symbol;Acc:MGI:108389]	2.29093861493492	2.99738714320333e-06	ENSMUSG00000064317	Gm10146	predicted gene 10146 [Source:MGI Symbol;Acc:MGI:3704367]	-2.6249089899123	0.00123935881878646
ENSMUSG00000004707	Ly9	lymphocyte antigen 9 [Source:MGI Symbol;Acc:MGI:96885]	2.29067306825831	0.00286516361665232	ENSMUSG00000004707	Ly9	lymphocyte antigen 9 [Source:MGI Symbol;Acc:MGI:96885]	2.29067306825831	0.00286516361665232	ENSMUSG00000025380	Fscn2	fascin actin-bundling protein 2 [Source:MGI Symbol;Acc:MGI:2443337]	-2.62320688122969	7.76603238981387e-06
ENSMUSG00000050108	Bpifc	BPI fold containing family C [Source:MGI Symbol;Acc:MGI:3026884]	2.28945323680186	0.00378645234242641	ENSMUSG00000050108	Bpifc	BPI fold containing family C [Source:MGI Symbol;Acc:MGI:3026884]	2.28945323680186	0.00378645234242641	ENSMUSG00000113671	Gm2233	predicted gene 2233 [Source:MGI Symbol;Acc:MGI:3780403]	-2.60458922042607	1.62086491512674e-06
ENSMUSG00000029671	Wnt16	wingless-type MMTV integration site family, member 16 [Source:MGI Symbol;Acc:MGI:2136018]	2.28669113063652	0.00130739895353412	ENSMUSG00000029671	Wnt16	wingless-type MMTV integration site family, member 16 [Source:MGI Symbol;Acc:MGI:2136018]	2.28669113063652	0.00130739895353412	ENSMUSG00000096768	Gm47283	predicted gene, 47283 [Source:MGI Symbol;Acc:MGI:6096131]	-2.60272703018373	0.0483446364585231
ENSMUSG00000104375	Gm6300	predicted gene 6300 [Source:MGI Symbol;Acc:MGI:3648364]	2.27938934714755	0.0109227420591061	ENSMUSG00000104375	Gm6300	predicted gene 6300 [Source:MGI Symbol;Acc:MGI:3648364]	2.27938934714755	0.0109227420591061	ENSMUSG00000112264	Gm48505	predicted gene, 48505 [Source:MGI Symbol;Acc:MGI:6098035]	-2.59512652807379	3.75918589366908e-05
ENSMUSG00000058057	Mettl7a3	methyltransferase like 7A3 [Source:MGI Symbol;Acc:MGI:3710670]	2.27284552861779	0.00467572842321127	ENSMUSG00000058057	Mettl7a3	methyltransferase like 7A3 [Source:MGI Symbol;Acc:MGI:3710670]	2.27284552861779	0.00467572842321127	ENSMUSG00000025340	Rabgef1	RAB guanine nucleotide exchange factor (GEF) 1 [Source:MGI Symbol;Acc:MGI:1929459]	-2.5938461824949	2.89873330542363e-07
ENSMUSG00000000031	H19	H19, imprinted maternally expressed transcript [Source:MGI Symbol;Acc:MGI:95891]	2.27169154778576	2.79652759328905e-05	ENSMUSG00000000031	H19	H19, imprinted maternally expressed transcript [Source:MGI Symbol;Acc:MGI:95891]	2.27169154778576	2.79652759328905e-05	ENSMUSG00000086766	Gm15969	predicted gene 15969 [Source:MGI Symbol;Acc:MGI:3801757]	-2.59077405210192	0.000413581697244293
ENSMUSG00000108341	Gm44746	predicted gene 44746 [Source:MGI Symbol;Acc:MGI:5753322]	2.26974738641035	0.00423915490373309	ENSMUSG00000108341	Gm44746	predicted gene 44746 [Source:MGI Symbol;Acc:MGI:5753322]	2.26974738641035	0.00423915490373309	ENSMUSG00000071648	Rom1	rod outer segment membrane protein 1 [Source:MGI Symbol;Acc:MGI:97998]	-2.58293215251025	3.41689610623233e-07
ENSMUSG00000040569	Slc26a7	solute carrier family 26, member 7 [Source:MGI Symbol;Acc:MGI:2384791]	2.26893594621383	0.000150396909434209	ENSMUSG00000040569	Slc26a7	solute carrier family 26, member 7 [Source:MGI Symbol;Acc:MGI:2384791]	2.26893594621383	0.000150396909434209	ENSMUSG00000065586	Mir96	microRNA 96 [Source:MGI Symbol;Acc:MGI:3619440]	-2.57753898434104	0.00381483919688029
ENSMUSG00000109575	Gm44831	predicted gene 44831 [Source:MGI Symbol;Acc:MGI:5753407]	2.26616795180389	0.00491110891391642	ENSMUSG00000109575	Gm44831	predicted gene 44831 [Source:MGI Symbol;Acc:MGI:5753407]	2.26616795180389	0.00491110891391642	ENSMUSG00000034764	1700006J14Rik	RIKEN cDNA 1700006J14 gene [Source:MGI Symbol;Acc:MGI:2447818]	-2.57444880709058	0.000758475791826638
ENSMUSG00000045502	Hcar2	hydroxycarboxylic acid receptor 2 [Source:MGI Symbol;Acc:MGI:1933383]	2.26490488502211	0.00497289212212809	ENSMUSG00000045502	Hcar2	hydroxycarboxylic acid receptor 2 [Source:MGI Symbol;Acc:MGI:1933383]	2.26490488502211	0.00497289212212809	ENSMUSG00000022738	Gsc2	goosecoid homebox 2 [Source:MGI Symbol;Acc:MGI:892006]	-2.5740787949482	2.60326862546547e-06
ENSMUSG00000015437	Gzmb	granzyme B [Source:MGI Symbol;Acc:MGI:109267]	2.26142266510283	0.00499415319940771	ENSMUSG00000015437	Gzmb	granzyme B [Source:MGI Symbol;Acc:MGI:109267]	2.26142266510283	0.00499415319940771	ENSMUSG00000109468	Gm45185	predicted gene 45185 [Source:MGI Symbol;Acc:MGI:5753761]	-2.57379858791046	0.00355054042585822
ENSMUSG00000010461	Eya4	EYA transcriptional coactivator and phosphatase 4 [Source:MGI Symbol;Acc:MGI:1337104]	2.25993330122014	2.62468447355421e-06	ENSMUSG00000010461	Eya4	EYA transcriptional coactivator and phosphatase 4 [Source:MGI Symbol;Acc:MGI:1337104]	2.25993330122014	2.62468447355421e-06	ENSMUSG00000078588	Ccdc24	coiled-coil domain containing 24 [Source:MGI Symbol;Acc:MGI:2685874]	-2.57358366739327	2.85347084569866e-06
ENSMUSG00000061048	Cdh3	cadherin 3 [Source:MGI Symbol;Acc:MGI:88356]	2.25835497586376	2.78853772605144e-05	ENSMUSG00000061048	Cdh3	cadherin 3 [Source:MGI Symbol;Acc:MGI:88356]	2.25835497586376	2.78853772605144e-05	ENSMUSG00000084913	Gm7616	predicted gene 7616 [Source:MGI Symbol;Acc:MGI:3647735]	-2.57190630533469	0.000175392085607274
ENSMUSG00000108993	Gm44846	predicted gene 44846 [Source:MGI Symbol;Acc:MGI:5753422]	2.25691546128948	0.000223399233547792	ENSMUSG00000108993	Gm44846	predicted gene 44846 [Source:MGI Symbol;Acc:MGI:5753422]	2.25691546128948	0.000223399233547792	ENSMUSG00000028125	Abca4	ATP-binding cassette, sub-family A (ABC1), member 4 [Source:MGI Symbol;Acc:MGI:109424]	-2.57030352578163	4.41905555040984e-07
ENSMUSG00000108866	Gm35082	predicted gene, 35082 [Source:MGI Symbol;Acc:MGI:5594241]	2.25247787472747	0.0433790763992981	ENSMUSG00000108866	Gm35082	predicted gene, 35082 [Source:MGI Symbol;Acc:MGI:5594241]	2.25247787472747	0.0433790763992981	ENSMUSG00000056043	Rgs9bp	regulator of G-protein signalling 9 binding protein [Source:MGI Symbol;Acc:MGI:2384418]	-2.56113916417106	5.3779194148743e-07
ENSMUSG00000052776	Oas1a	2'-5' oligoadenylate synthetase 1A [Source:MGI Symbol;Acc:MGI:2180860]	2.2520531370016	0.000961589373691673	ENSMUSG00000052776	Oas1a	2'-5' oligoadenylate synthetase 1A [Source:MGI Symbol;Acc:MGI:2180860]	2.2520531370016	0.000961589373691673	ENSMUSG00000097727	F630040K05Rik	RIKEN cDNA F630040K05 gene [Source:MGI Symbol;Acc:MGI:4437734]	-2.56103228193114	3.96936573198918e-05
ENSMUSG00000021804	Rgr	retinal G protein coupled receptor [Source:MGI Symbol;Acc:MGI:1929473]	2.25138025137511	1.14738988907143e-05	ENSMUSG00000021804	Rgr	retinal G protein coupled receptor [Source:MGI Symbol;Acc:MGI:1929473]	2.25138025137511	1.14738988907143e-05	ENSMUSG00000024658	Gm9750	predicted gene 9750 [Source:MGI Symbol;Acc:MGI:3642669]	-2.554839002417	0.00033797817015873
ENSMUSG00000040552	C3ar1	complement component 3a receptor 1 [Source:MGI Symbol;Acc:MGI:1097680]	2.2461969587207	0.000173421457224345	ENSMUSG00000040552	C3ar1	complement component 3a receptor 1 [Source:MGI Symbol;Acc:MGI:1097680]	2.2461969587207	0.000173421457224345	ENSMUSG00000097254	C430042M11Rik	RIKEN cDNA C430042M11 gene [Source:MGI Symbol;Acc:MGI:2443186]	-2.55394155705018	4.55934399736839e-07
ENSMUSG00000022146	Osmr	oncostatin M receptor [Source:MGI Symbol;Acc:MGI:1330819]	2.23966862746452	4.42659248245405e-07	ENSMUSG00000022146	Osmr	oncostatin M receptor [Source:MGI Symbol;Acc:MGI:1330819]	2.23966862746452	4.42659248245405e-07	ENSMUSG00000083220	Gm12919	predicted gene 12919 [Source:MGI Symbol;Acc:MGI:3652001]	-2.55332015097153	0.00226687196398687
ENSMUSG00000111767	4930546K05Rik	RIKEN cDNA 4930546K05 gene [Source:MGI Symbol;Acc:MGI:1925444]	2.23522680865059	0.0137075392585113	ENSMUSG00000111767	4930546K05Rik	RIKEN cDNA 4930546K05 gene [Source:MGI Symbol;Acc:MGI:1925444]	2.23522680865059	0.0137075392585113	ENSMUSG00000082415	Gm12486	predicted gene 12486 [Source:MGI Symbol;Acc:MGI:3650949]	-2.55039499967019	1.25418770152423e-05
ENSMUSG00000073716	Gm13241	predicted gene 13241 [Source:MGI Symbol;Acc:MGI:3649920]	2.23466757362894	0.0215613859293065	ENSMUSG00000073716	Gm13241	predicted gene 13241 [Source:MGI Symbol;Acc:MGI:3649920]	2.23466757362894	0.0215613859293065	ENSMUSG00000081537	Gm37832	predicted gene, 37832 [Source:MGI Symbol;Acc:MGI:5611060]	-2.54239404511702	0.00396737529979047
ENSMUSG00000116815	Gm49760	predicted gene, 49760 [Source:MGI Symbol;Acc:MGI:6215265]	2.2262061746553	9.47611256871321e-07	ENSMUSG00000116815	Gm49760	predicted gene, 49760 [Source:MGI Symbol;Acc:MGI:6215265]	2.2262061746553	9.47611256871321e-07	ENSMUSG00000026831	1700007K13Rik	RIKEN cDNA 1700007K13 gene [Source:MGI Symbol;Acc:MGI:1916577]	-2.53602756431708	8.59049751736978e-06
ENSMUSG00000028003	Lrat	lecithin-retinol acyltransferase (phosphatidylcholine-retinol-O-acyltransferase) [Source:MGI Symbol;Acc:MGI:1891259]	2.2243631459377	0.000161538486154543	ENSMUSG00000028003	Lrat	lecithin-retinol acyltransferase (phosphatidylcholine-retinol-O-acyltransferase) [Source:MGI Symbol;Acc:MGI:1891259]	2.2243631459377	0.000161538486154543	ENSMUSG00000087106	Gm13964	predicted gene 13964 [Source:MGI Symbol;Acc:MGI:3649451]	-2.5341154013536	0.00381464053977448
ENSMUSG00000103413	Gm38389	predicted gene, 38389 [Source:MGI Symbol;Acc:MGI:5613626]	2.22392465033249	0.000536801443228029	ENSMUSG00000103413	Gm38389	predicted gene, 38389 [Source:MGI Symbol;Acc:MGI:5613626]	2.22392465033249	0.000536801443228029	ENSMUSG00000020672	Sntg2	syntrophin, gamma 2 [Source:MGI Symbol;Acc:MGI:1919541]	-2.52869033657277	2.11588059732263e-06
ENSMUSG00000068196	Col8a1	collagen, type VIII, alpha 1 [Source:MGI Symbol;Acc:MGI:88463]	2.22387094168659	9.93540033807576e-06	ENSMUSG00000068196	Col8a1	collagen, type VIII, alpha 1 [Source:MGI Symbol;Acc:MGI:88463]	2.22387094168659	9.93540033807576e-06	ENSMUSG00000111682	Gm47543	predicted gene, 47543 [Source:MGI Symbol;Acc:MGI:6096554]	-2.52182395934447	7.94524526380057e-06
ENSMUSG00000033777	Tlr13	toll-like receptor 13 [Source:MGI Symbol;Acc:MGI:3045213]	2.21942082869134	0.000963992047891428	ENSMUSG00000033777	Tlr13	toll-like receptor 13 [Source:MGI Symbol;Acc:MGI:3045213]	2.21942082869134	0.000963992047891428	ENSMUSG00000109482	Gm4756	predicted gene 4756 [Source:MGI Symbol;Acc:MGI:3644906]	-2.52131155241491	0.000543418223721217
ENSMUSG00000041605	Inava	innate immunity activator [Source:MGI Symbol;Acc:MGI:1921579]	2.21900211823567	0.0337029900694482	ENSMUSG00000041605	Inava	innate immunity activator [Source:MGI Symbol;Acc:MGI:1921579]	2.21900211823567	0.0337029900694482	ENSMUSG00000104156	Gm38102	predicted gene, 38102 [Source:MGI Symbol;Acc:MGI:5611330]	-2.51862209456285	0.00069489782982013
ENSMUSG00000038192	Cer1	cerberus 1, DAN family BMP antagonist [Source:MGI Symbol;Acc:MGI:1201414]	2.21842628929493	0.00926436765336562	ENSMUSG00000038192	Cer1	cerberus 1, DAN family BMP antagonist [Source:MGI Symbol;Acc:MGI:1201414]	2.21842628929493	0.00926436765336562	ENSMUSG00000056055	Sag	S-antigen, retina and pineal gland (arrestin) [Source:MGI Symbol;Acc:MGI:98227]	-2.5174234841333	1.03587141471092e-06
ENSMUSG00000004709	Cd244a	CD244 molecule A [Source:MGI Symbol;Acc:MGI:109294]	2.21590498589752	0.0166618543327262	ENSMUSG00000004709	Cd244a	CD244 molecule A [Source:MGI Symbol;Acc:MGI:109294]	2.21590498589752	0.0166618543327262	ENSMUSG00000021125	Arg2	arginase type II [Source:MGI Symbol;Acc:MGI:1330806]	-2.50724932676309	2.3469643136998e-06
ENSMUSG00000104901	Gm42692	predicted gene 42692 [Source:MGI Symbol;Acc:MGI:5662829]	2.21127991351935	0.00407634816099856	ENSMUSG00000104901	Gm42692	predicted gene 42692 [Source:MGI Symbol;Acc:MGI:5662829]	2.21127991351935	0.00407634816099856	ENSMUSG00000046049	Rp1l1	retinitis pigmentosa 1 homolog like 1 [Source:MGI Symbol;Acc:MGI:2384303]	-2.50690198934183	4.60817597129277e-07
ENSMUSG00000115381	Gm49266	predicted gene, 49266 [Source:MGI Symbol;Acc:MGI:6118744]	2.20538052547112	0.00936615007055014	ENSMUSG00000115381	Gm49266	predicted gene, 49266 [Source:MGI Symbol;Acc:MGI:6118744]	2.20538052547112	0.00936615007055014	ENSMUSG00000029064	Gnb1	guanine nucleotide binding protein (G protein), beta 1 [Source:MGI Symbol;Acc:MGI:95781]	-2.50617275461664	8.30243321048436e-07
ENSMUSG00000104998	Gm43822	predicted gene 43822 [Source:MGI Symbol;Acc:MGI:5663959]	2.20043584097014	0.00282321158786485	ENSMUSG00000104998	Gm43822	predicted gene 43822 [Source:MGI Symbol;Acc:MGI:5663959]	2.20043584097014	0.00282321158786485	ENSMUSG00000102840	Gm38037	predicted gene, 38037 [Source:MGI Symbol;Acc:MGI:5611265]	-2.50215243786335	0.000581167962346907
ENSMUSG00000030230	Plcz1	phospholipase C, zeta 1 [Source:MGI Symbol;Acc:MGI:2150308]	2.19686257439335	4.12591928072681e-05	ENSMUSG00000030230	Plcz1	phospholipase C, zeta 1 [Source:MGI Symbol;Acc:MGI:2150308]	2.19686257439335	4.12591928072681e-05	ENSMUSG00000025172	Ankrd2	ankyrin repeat domain 2 (stretch responsive muscle) [Source:MGI Symbol;Acc:MGI:1861447]	-2.49860795262451	0.000315261296697481
ENSMUSG00000035200	Chrnb4	cholinergic receptor, nicotinic, beta polypeptide 4 [Source:MGI Symbol;Acc:MGI:87892]	2.19618116032031	8.31868989248622e-06	ENSMUSG00000035200	Chrnb4	cholinergic receptor, nicotinic, beta polypeptide 4 [Source:MGI Symbol;Acc:MGI:87892]	2.19618116032031	8.31868989248622e-06	ENSMUSG00000067872	Ccdc87	coiled-coil domain containing 87 [Source:MGI Symbol;Acc:MGI:3026882]	-2.49417723108981	2.05906791904287e-06
ENSMUSG00000102517	Gm38085	predicted gene, 38085 [Source:MGI Symbol;Acc:MGI:5611313]	2.19364278359498	0.0378380049808109	ENSMUSG00000102517	Gm38085	predicted gene, 38085 [Source:MGI Symbol;Acc:MGI:5611313]	2.19364278359498	0.0378380049808109	ENSMUSG00000081800	Gm14200	predicted gene 14200 [Source:MGI Symbol;Acc:MGI:3651374]	-2.48947152518546	0.000209335299990778
ENSMUSG00000030450	Oca2	oculocutaneous albinism II [Source:MGI Symbol;Acc:MGI:97454]	2.19299440263834	0.00158125345125414	ENSMUSG00000030450	Oca2	oculocutaneous albinism II [Source:MGI Symbol;Acc:MGI:97454]	2.19299440263834	0.00158125345125414	ENSMUSG00000100629	Gm28192	predicted gene 28192 [Source:MGI Symbol;Acc:MGI:5578898]	-2.4877940972454	0.0290000979738416
ENSMUSG00000091754	Gm3636	predicted gene 3636 [Source:MGI Symbol;Acc:MGI:3781812]	2.18983275429925	0.00507282464435981	ENSMUSG00000091754	Gm3636	predicted gene 3636 [Source:MGI Symbol;Acc:MGI:3781812]	2.18983275429925	0.00507282464435981	ENSMUSG00000090877	Hspa1b	heat shock protein 1B [Source:MGI Symbol;Acc:MGI:99517]	-2.48145635331948	2.62596458128043e-06
ENSMUSG00000116883	Gm49700	predicted gene, 49700 [Source:MGI Symbol;Acc:MGI:6215158]	2.18693515915213	0.000387644635549395	ENSMUSG00000116883	Gm49700	predicted gene, 49700 [Source:MGI Symbol;Acc:MGI:6215158]	2.18693515915213	0.000387644635549395	ENSMUSG00000114917	Gm48250	predicted gene, 48250 [Source:MGI Symbol;Acc:MGI:6097663]	-2.48046295004842	7.95766407044769e-05
ENSMUSG00000106991	Gm43399	predicted gene 43399 [Source:MGI Symbol;Acc:MGI:5663536]	2.18525373611185	0.0124667358135585	ENSMUSG00000106991	Gm43399	predicted gene 43399 [Source:MGI Symbol;Acc:MGI:5663536]	2.18525373611185	0.0124667358135585	ENSMUSG00000075410	Prcd	photoreceptor disc component [Source:MGI Symbol;Acc:MGI:3649529]	-2.47774045756661	3.03657166065302e-07
ENSMUSG00000115635	Gm49271	predicted gene, 49271 [Source:MGI Symbol;Acc:MGI:6118753]	2.18345664273653	0.0034191796664602	ENSMUSG00000115635	Gm49271	predicted gene, 49271 [Source:MGI Symbol;Acc:MGI:6118753]	2.18345664273653	0.0034191796664602	ENSMUSG00000084940	Gm15935	predicted gene 15935 [Source:MGI Symbol;Acc:MGI:3801894]	-2.47511259744482	0.0261912840129407
ENSMUSG00000068246	Apol9b	apolipoprotein L 9b [Source:MGI Symbol;Acc:MGI:1919148]	2.18262008440149	0.00433056159554398	ENSMUSG00000068246	Apol9b	apolipoprotein L 9b [Source:MGI Symbol;Acc:MGI:1919148]	2.18262008440149	0.00433056159554398	ENSMUSG00000086083	Gm15829	predicted gene 15829 [Source:MGI Symbol;Acc:MGI:3801893]	-2.47395834321124	0.00335872788791088
ENSMUSG00000086796	4932702P03Rik	RIKEN cDNA 4932702P03 gene [Source:MGI Symbol;Acc:MGI:1921673]	2.17813868124942	0.0107566780795033	ENSMUSG00000086796	4932702P03Rik	RIKEN cDNA 4932702P03 gene [Source:MGI Symbol;Acc:MGI:1921673]	2.17813868124942	0.0107566780795033	ENSMUSG00000106999	Gm42734	predicted gene 42734 [Source:MGI Symbol;Acc:MGI:5662871]	-2.47218788890869	0.00282826975541948
ENSMUSG00000032554	Trf	transferrin [Source:MGI Symbol;Acc:MGI:98821]	2.17794715048423	2.60097375356989e-06	ENSMUSG00000032554	Trf	transferrin [Source:MGI Symbol;Acc:MGI:98821]	2.17794715048423	2.60097375356989e-06	ENSMUSG00000104443	4932442E05Rik	RIKEN cDNA 4932442E05 gene [Source:MGI Symbol;Acc:MGI:1921665]	-2.46825299963923	0.00758525904270908
ENSMUSG00000097194	9330175E14Rik	RIKEN cDNA 9330175E14 gene [Source:MGI Symbol;Acc:MGI:2443913]	2.17743706734989	0.000669972815457942	ENSMUSG00000097194	9330175E14Rik	RIKEN cDNA 9330175E14 gene [Source:MGI Symbol;Acc:MGI:2443913]	2.17743706734989	0.000669972815457942	ENSMUSG00000084907	Gm14505	predicted gene 14505 [Source:MGI Symbol;Acc:MGI:3705173]	-2.4652122046156	2.1255159671479e-05
ENSMUSG00000110696	Gm45706	predicted gene 45706 [Source:MGI Symbol;Acc:MGI:5804821]	2.17438468490188	0.0197026768388428	ENSMUSG00000110696	Gm45706	predicted gene 45706 [Source:MGI Symbol;Acc:MGI:5804821]	2.17438468490188	0.0197026768388428	ENSMUSG00000026126	Ptpn18	protein tyrosine phosphatase, non-receptor type 18 [Source:MGI Symbol;Acc:MGI:108410]	-2.46123732963768	0.000149999222727563
ENSMUSG00000028037	Ifi44	interferon-induced protein 44 [Source:MGI Symbol;Acc:MGI:2443016]	2.17372948664353	0.00551937248873838	ENSMUSG00000028037	Ifi44	interferon-induced protein 44 [Source:MGI Symbol;Acc:MGI:2443016]	2.17372948664353	0.00551937248873838	ENSMUSG00000028730	Cfap57	cilia and flagella associated protein 57 [Source:MGI Symbol;Acc:MGI:2686209]	-2.45972958335871	0.00168561355940801
ENSMUSG00000106178	Gm42987	predicted gene 42987 [Source:MGI Symbol;Acc:MGI:5663124]	2.17148276443533	0.0214268513950246	ENSMUSG00000106178	Gm42987	predicted gene 42987 [Source:MGI Symbol;Acc:MGI:5663124]	2.17148276443533	0.0214268513950246	ENSMUSG00000010136	Pifo	primary cilia formation [Source:MGI Symbol;Acc:MGI:1923670]	-2.45727635123615	7.77370353157933e-06
ENSMUSG00000110564	Gm45697	predicted gene 45697 [Source:MGI Symbol;Acc:MGI:5804812]	2.1702033380728	0.0108844589826636	ENSMUSG00000110564	Gm45697	predicted gene 45697 [Source:MGI Symbol;Acc:MGI:5804812]	2.1702033380728	0.0108844589826636	ENSMUSG00000018362	Kpna2	karyopherin (importin) alpha 2 [Source:MGI Symbol;Acc:MGI:103561]	-2.4541486602781	7.64330730814393e-07
ENSMUSG00000051980	Casr	calcium-sensing receptor [Source:MGI Symbol;Acc:MGI:1351351]	2.16699138367361	0.0211578169301395	ENSMUSG00000051980	Casr	calcium-sensing receptor [Source:MGI Symbol;Acc:MGI:1351351]	2.16699138367361	0.0211578169301395	ENSMUSG00000088054	Mir1968	microRNA 1968 [Source:MGI Symbol;Acc:MGI:3837215]	-2.45099996771615	0.00011108623610936
ENSMUSG00000056427	Slit3	slit guidance ligand 3 [Source:MGI Symbol;Acc:MGI:1315202]	2.16645030394057	0.000162855125907119	ENSMUSG00000056427	Slit3	slit guidance ligand 3 [Source:MGI Symbol;Acc:MGI:1315202]	2.16645030394057	0.000162855125907119	ENSMUSG00000029601	Iqcd	IQ motif containing D [Source:MGI Symbol;Acc:MGI:1922982]	-2.44948035753065	9.93540033807576e-06
ENSMUSG00000112020	Gm48532	predicted gene, 48532 [Source:MGI Symbol;Acc:MGI:6098073]	2.16501429827773	0.0166006354134528	ENSMUSG00000112020	Gm48532	predicted gene, 48532 [Source:MGI Symbol;Acc:MGI:6098073]	2.16501429827773	0.0166006354134528	ENSMUSG00000029663	Gngt1	guanine nucleotide binding protein (G protein), gamma transducing activity polypeptide 1 [Source:MGI Symbol;Acc:MGI:109165]	-2.44677509740923	1.17129572086449e-06
ENSMUSG00000021086	Ccdc175	coiled-coil domain containing 175 [Source:MGI Symbol;Acc:MGI:1921186]	2.1643178683687	0.00537101538825201	ENSMUSG00000021086	Ccdc175	coiled-coil domain containing 175 [Source:MGI Symbol;Acc:MGI:1921186]	2.1643178683687	0.00537101538825201	ENSMUSG00000049969	Plekhf2	pleckstrin homology domain containing, family F (with FYVE domain) member 2 [Source:MGI Symbol;Acc:MGI:1919051]	-2.44453201941457	1.22637629768936e-06
ENSMUSG00000038775	Vill	villin-like [Source:MGI Symbol;Acc:MGI:1201781]	2.15892933182577	0.000879356393316731	ENSMUSG00000038775	Vill	villin-like [Source:MGI Symbol;Acc:MGI:1201781]	2.15892933182577	0.000879356393316731	ENSMUSG00000020782	Llgl2	LLGL2 scribble cell polarity complex component [Source:MGI Symbol;Acc:MGI:1918843]	-2.44307298340065	4.25453020205804e-07
ENSMUSG00000047735	Samd9l	sterile alpha motif domain containing 9-like [Source:MGI Symbol;Acc:MGI:1343184]	2.15592574876645	5.01899721629214e-06	ENSMUSG00000047735	Samd9l	sterile alpha motif domain containing 9-like [Source:MGI Symbol;Acc:MGI:1343184]	2.15592574876645	5.01899721629214e-06	ENSMUSG00000019970	Sgk1	serum/glucocorticoid regulated kinase 1 [Source:MGI Symbol;Acc:MGI:1340062]	-2.43864786878979	1.0422968634269e-06
ENSMUSG00000114028	9630002D21Rik	RIKEN cDNA 9630002D21 gene [Source:MGI Symbol;Acc:MGI:2442274]	2.15139158853931	0.00745072852054067	ENSMUSG00000114028	9630002D21Rik	RIKEN cDNA 9630002D21 gene [Source:MGI Symbol;Acc:MGI:2442274]	2.15139158853931	0.00745072852054067	ENSMUSG00000036395	Glb1l2	galactosidase, beta 1-like 2 [Source:MGI Symbol;Acc:MGI:2388283]	-2.43518872727357	6.13179572489596e-07
ENSMUSG00000046694	Tent5b	terminal nucleotidyltransferase 5B [Source:MGI Symbol;Acc:MGI:2140500]	2.14874179756945	0.000124670592948474	ENSMUSG00000046694	Tent5b	terminal nucleotidyltransferase 5B [Source:MGI Symbol;Acc:MGI:2140500]	2.14874179756945	0.000124670592948474	ENSMUSG00000032343	Impg1	interphotoreceptor matrix proteoglycan 1 [Source:MGI Symbol;Acc:MGI:1926876]	-2.43257215328678	2.44339871363976e-06
ENSMUSG00000086006	Gm13293	predicted gene 13293 [Source:MGI Symbol;Acc:MGI:3649469]	2.14341724050481	0.00118673746298945	ENSMUSG00000086006	Gm13293	predicted gene 13293 [Source:MGI Symbol;Acc:MGI:3649469]	2.14341724050481	0.00118673746298945	ENSMUSG00000081690	Gm12317	predicted gene 12317 [Source:MGI Symbol;Acc:MGI:3650872]	-2.42511571384416	0.0114664838722312
ENSMUSG00000106062	Gm43820	predicted gene 43820 [Source:MGI Symbol;Acc:MGI:5663957]	2.14032262851101	0.016320859197981	ENSMUSG00000106062	Gm43820	predicted gene 43820 [Source:MGI Symbol;Acc:MGI:5663957]	2.14032262851101	0.016320859197981	ENSMUSG00000071636	Rimbp3	RIMS binding protein 3 [Source:MGI Symbol;Acc:MGI:2685449]	-2.42495696859603	2.80483534725223e-06
ENSMUSG00000100166	B230110G15Rik	RIKEN cDNA B230110G15 gene [Source:MGI Symbol;Acc:MGI:1925232]	2.13534748810715	0.00895383880453958	ENSMUSG00000100166	B230110G15Rik	RIKEN cDNA B230110G15 gene [Source:MGI Symbol;Acc:MGI:1925232]	2.13534748810715	0.00895383880453958	ENSMUSG00000059060	Rad51b	RAD51 paralog B [Source:MGI Symbol;Acc:MGI:1099436]	-2.42300592970849	7.77595718973816e-05
ENSMUSG00000024481	Lvrn	laeverin [Source:MGI Symbol;Acc:MGI:1921824]	2.13107743308255	0.00418210656782106	ENSMUSG00000024481	Lvrn	laeverin [Source:MGI Symbol;Acc:MGI:1921824]	2.13107743308255	0.00418210656782106	ENSMUSG00000105283	Gm33370	predicted gene, 33370 [Source:MGI Symbol;Acc:MGI:5592529]	-2.42097914594918	0.000340683486258631
ENSMUSG00000041064	Pif1	PIF1 5'-to-3' DNA helicase [Source:MGI Symbol;Acc:MGI:2143057]	2.13060283460864	0.0262932619883868	ENSMUSG00000041064	Pif1	PIF1 5'-to-3' DNA helicase [Source:MGI Symbol;Acc:MGI:2143057]	2.13060283460864	0.0262932619883868	ENSMUSG00000097738	4930445N18Rik	RIKEN cDNA 4930445N18 gene [Source:MGI Symbol;Acc:MGI:1921235]	-2.4209270332758	0.00478741218794474
ENSMUSG00000107363	Gm43373	predicted gene 43373 [Source:MGI Symbol;Acc:MGI:5663510]	2.12535227783096	0.0464165903336868	ENSMUSG00000107363	Gm43373	predicted gene 43373 [Source:MGI Symbol;Acc:MGI:5663510]	2.12535227783096	0.0464165903336868	ENSMUSG00000086417	Gm12996	predicted gene 12996 [Source:MGI Symbol;Acc:MGI:3650481]	-2.40982863595625	7.21197313365419e-05
ENSMUSG00000030909	Anks4b	ankyrin repeat and sterile alpha motif domain containing 4B [Source:MGI Symbol;Acc:MGI:1919324]	2.12500809381647	0.0112734079956028	ENSMUSG00000030909	Anks4b	ankyrin repeat and sterile alpha motif domain containing 4B [Source:MGI Symbol;Acc:MGI:1919324]	2.12500809381647	0.0112734079956028	ENSMUSG00000084788	Gm11342	predicted gene 11342 [Source:MGI Symbol;Acc:MGI:3652098]	-2.40783730903802	0.000109711320011168
ENSMUSG00000097789	Gm2115	predicted gene 2115 [Source:MGI Symbol;Acc:MGI:3780284]	2.12252397555011	2.90797982640669e-05	ENSMUSG00000097789	Gm2115	predicted gene 2115 [Source:MGI Symbol;Acc:MGI:3780284]	2.12252397555011	2.90797982640669e-05	ENSMUSG00000050677	Ccdc96	coiled-coil domain containing 96 [Source:MGI Symbol;Acc:MGI:1913967]	-2.40604137505695	1.89538087736472e-06
ENSMUSG00000113433	Gm47489	predicted gene, 47489 [Source:MGI Symbol;Acc:MGI:6096469]	2.12190947973299	0.0126707354747447	ENSMUSG00000113433	Gm47489	predicted gene, 47489 [Source:MGI Symbol;Acc:MGI:6096469]	2.12190947973299	0.0126707354747447	ENSMUSG00000019850	Tnfaip3	tumor necrosis factor, alpha-induced protein 3 [Source:MGI Symbol;Acc:MGI:1196377]	-2.40570300888848	3.18055894552559e-07
ENSMUSG00000085885	Gm11906	predicted gene 11906 [Source:MGI Symbol;Acc:MGI:3705114]	2.12176315727827	0.0074418114600604	ENSMUSG00000085885	Gm11906	predicted gene 11906 [Source:MGI Symbol;Acc:MGI:3705114]	2.12176315727827	0.0074418114600604	ENSMUSG00000108985	A930030B08Rik	RIKEN cDNA A930030B08 gene [Source:MGI Symbol;Acc:MGI:1924443]	-2.39915045576221	4.67561122048712e-07
ENSMUSG00000037405	Icam1	intercellular adhesion molecule 1 [Source:MGI Symbol;Acc:MGI:96392]	2.12000792557627	1.02662027347674e-06	ENSMUSG00000037405	Icam1	intercellular adhesion molecule 1 [Source:MGI Symbol;Acc:MGI:96392]	2.12000792557627	1.02662027347674e-06	ENSMUSG00000057337	Chst3	carbohydrate sulfotransferase 3 [Source:MGI Symbol;Acc:MGI:1858224]	-2.39762547287325	1.11705712684235e-05
ENSMUSG00000073197	5730507C01Rik	RIKEN cDNA 5730507C01 gene [Source:MGI Symbol;Acc:MGI:1917882]	2.11731676463896	6.95969519384929e-06	ENSMUSG00000073197	5730507C01Rik	RIKEN cDNA 5730507C01 gene [Source:MGI Symbol;Acc:MGI:1917882]	2.11731676463896	6.95969519384929e-06	ENSMUSG00000115920	Gm18283	predicted gene, 18283 [Source:MGI Symbol;Acc:MGI:5010468]	-2.39708002519354	2.41539363674306e-05
ENSMUSG00000019874	Fabp7	fatty acid binding protein 7, brain [Source:MGI Symbol;Acc:MGI:101916]	2.11696389288561	3.20155525536077e-05	ENSMUSG00000019874	Fabp7	fatty acid binding protein 7, brain [Source:MGI Symbol;Acc:MGI:101916]	2.11696389288561	3.20155525536077e-05	ENSMUSG00000114593	Gm19716	predicted gene, 19716 [Source:MGI Symbol;Acc:MGI:5011901]	-2.39150781546816	0.00761090518576397
ENSMUSG00000106961	Gm43128	predicted gene 43128 [Source:MGI Symbol;Acc:MGI:5663265]	2.1166933133278	0.0121287690566574	ENSMUSG00000106961	Gm43128	predicted gene 43128 [Source:MGI Symbol;Acc:MGI:5663265]	2.1166933133278	0.0121287690566574	ENSMUSG00000099263	Gm27772	predicted gene, 27772 [Source:MGI Symbol;Acc:MGI:5531154]	-2.39028954197296	5.45815824630765e-06
ENSMUSG00000028972	Car6	carbonic anhydrase 6 [Source:MGI Symbol;Acc:MGI:1333786]	2.1156647877487	0.0357140248908146	ENSMUSG00000028972	Car6	carbonic anhydrase 6 [Source:MGI Symbol;Acc:MGI:1333786]	2.1156647877487	0.0357140248908146	ENSMUSG00000098591	Gm27631	predicted gene, 27631 [Source:MGI Symbol;Acc:MGI:5531013]	-2.38988915754899	3.39525634324895e-06
ENSMUSG00000103961	Gm36388	predicted gene, 36388 [Source:MGI Symbol;Acc:MGI:5595547]	2.11470326989632	0.00128283947355672	ENSMUSG00000103961	Gm36388	predicted gene, 36388 [Source:MGI Symbol;Acc:MGI:5595547]	2.11470326989632	0.00128283947355672	ENSMUSG00000092409	Gm9613	predicted gene 9613 [Source:MGI Symbol;Acc:MGI:3780021]	-2.38960972206363	0.0140654689168823
ENSMUSG00000031662	Snx20	sorting nexin 20 [Source:MGI Symbol;Acc:MGI:1918857]	2.11276039240732	0.000727712245719092	ENSMUSG00000031662	Snx20	sorting nexin 20 [Source:MGI Symbol;Acc:MGI:1918857]	2.11276039240732	0.000727712245719092	ENSMUSG00000070407	Hs3st3b1	heparan sulfate (glucosamine) 3-O-sulfotransferase 3B1 [Source:MGI Symbol;Acc:MGI:1333853]	-2.38832106001823	1.50141849384163e-06
ENSMUSG00000026417	Pigr	polymeric immunoglobulin receptor [Source:MGI Symbol;Acc:MGI:103080]	2.11269571592209	4.295299438254e-05	ENSMUSG00000026417	Pigr	polymeric immunoglobulin receptor [Source:MGI Symbol;Acc:MGI:103080]	2.11269571592209	4.295299438254e-05	ENSMUSG00000082090	Gm16481	predicted gene 16481 [Source:MGI Symbol;Acc:MGI:3648374]	-2.37479909241669	0.00148213026683948
ENSMUSG00000019987	Arg1	arginase, liver [Source:MGI Symbol;Acc:MGI:88070]	2.11247198213799	0.000158882764355855	ENSMUSG00000019987	Arg1	arginase, liver [Source:MGI Symbol;Acc:MGI:88070]	2.11247198213799	0.000158882764355855	ENSMUSG00000038515	Grtp1	GH regulated TBC protein 1 [Source:MGI Symbol;Acc:MGI:1914040]	-2.36746235775141	5.52635522169088e-07
ENSMUSG00000020542	Myocd	myocardin [Source:MGI Symbol;Acc:MGI:2137495]	2.11213983896687	6.71481579511015e-05	ENSMUSG00000020542	Myocd	myocardin [Source:MGI Symbol;Acc:MGI:2137495]	2.11213983896687	6.71481579511015e-05	ENSMUSG00000026668	Ucma	upper zone of growth plate and cartilage matrix associated [Source:MGI Symbol;Acc:MGI:1915777]	-2.36345500501711	1.9414735426058e-05
ENSMUSG00000026656	Fcgr2b	Fc receptor, IgG, low affinity IIb [Source:MGI Symbol;Acc:MGI:95499]	2.10860952797018	0.000102686250940944	ENSMUSG00000026656	Fcgr2b	Fc receptor, IgG, low affinity IIb [Source:MGI Symbol;Acc:MGI:95499]	2.10860952797018	0.000102686250940944	ENSMUSG00000010492	Uckl1os	uridine-cytidine kinase 1-like 1, opposite strand [Source:MGI Symbol;Acc:MGI:3801877]	-2.35837078329477	3.25984239081077e-07
ENSMUSG00000024697	Gna14	guanine nucleotide binding protein, alpha 14 [Source:MGI Symbol;Acc:MGI:95769]	2.10630817202378	9.12302260095288e-07	ENSMUSG00000024697	Gna14	guanine nucleotide binding protein, alpha 14 [Source:MGI Symbol;Acc:MGI:95769]	2.10630817202378	9.12302260095288e-07	ENSMUSG00000114873	Gm47052	predicted gene, 47052 [Source:MGI Symbol;Acc:MGI:6095760]	-2.34295852180511	0.0239142266689032
ENSMUSG00000101621	Gm28905	predicted gene 28905 [Source:MGI Symbol;Acc:MGI:5579611]	2.10603279116787	0.0100356129553223	ENSMUSG00000101621	Gm28905	predicted gene 28905 [Source:MGI Symbol;Acc:MGI:5579611]	2.10603279116787	0.0100356129553223	ENSMUSG00000098021	Gm9522	predicted gene 9522 [Source:MGI Symbol;Acc:MGI:3779931]	-2.34259752857638	0.00102596674524904
ENSMUSG00000097311	Gm26871	predicted gene, 26871 [Source:MGI Symbol;Acc:MGI:5477365]	2.10257604151396	0.0100041488497835	ENSMUSG00000097311	Gm26871	predicted gene, 26871 [Source:MGI Symbol;Acc:MGI:5477365]	2.10257604151396	0.0100041488497835	ENSMUSG00000047935	Sox1ot	Sox1 overlapping transcript [Source:MGI Symbol;Acc:MGI:3645522]	-2.33699656433449	0.00757383881523795
ENSMUSG00000105912	Gm10440	predicted gene 10440 [Source:MGI Symbol;Acc:MGI:3641803]	2.09926734086161	0.00577561279098881	ENSMUSG00000105912	Gm10440	predicted gene 10440 [Source:MGI Symbol;Acc:MGI:3641803]	2.09926734086161	0.00577561279098881	ENSMUSG00000025496	Drd4	dopamine receptor D4 [Source:MGI Symbol;Acc:MGI:94926]	-2.33685363173329	5.40323767671853e-07
ENSMUSG00000026435	Slc45a3	solute carrier family 45, member 3 [Source:MGI Symbol;Acc:MGI:1922082]	2.09764971390655	0.00199703086847657	ENSMUSG00000026435	Slc45a3	solute carrier family 45, member 3 [Source:MGI Symbol;Acc:MGI:1922082]	2.09764971390655	0.00199703086847657	ENSMUSG00000071653	1810009A15Rik	RIKEN cDNA 1810009A15 gene [Source:MGI Symbol;Acc:MGI:1913526]	-2.33554550766988	1.65338597244434e-06
ENSMUSG00000030921	Trim30a	tripartite motif-containing 30A [Source:MGI Symbol;Acc:MGI:98178]	2.09734271733352	6.33748122474584e-06	ENSMUSG00000030921	Trim30a	tripartite motif-containing 30A [Source:MGI Symbol;Acc:MGI:98178]	2.09734271733352	6.33748122474584e-06	ENSMUSG00000036480	Prss56	protease, serine 56 [Source:MGI Symbol;Acc:MGI:1916703]	-2.33277052324672	0.000261465781094193
ENSMUSG00000087207	Gm13147	predicted gene 13147 [Source:MGI Symbol;Acc:MGI:3651740]	2.09595153633714	0.0132541206571771	ENSMUSG00000087207	Gm13147	predicted gene 13147 [Source:MGI Symbol;Acc:MGI:3651740]	2.09595153633714	0.0132541206571771	ENSMUSG00000113262	Gm48551	predicted gene, 48551 [Source:MGI Symbol;Acc:MGI:6098103]	-2.33209540270293	4.63957271247843e-07
ENSMUSG00000020080	Hkdc1	hexokinase domain containing 1 [Source:MGI Symbol;Acc:MGI:2384910]	2.09308521398382	6.40573519926465e-05	ENSMUSG00000020080	Hkdc1	hexokinase domain containing 1 [Source:MGI Symbol;Acc:MGI:2384910]	2.09308521398382	6.40573519926465e-05	ENSMUSG00000086578	Gm13583	predicted gene 13583 [Source:MGI Symbol;Acc:MGI:3650462]	-2.33068186323287	1.27488292072152e-05
ENSMUSG00000112240	Gm48310	predicted gene, 48310 [Source:MGI Symbol;Acc:MGI:6097760]	2.09144099670503	0.0398113925751834	ENSMUSG00000112240	Gm48310	predicted gene, 48310 [Source:MGI Symbol;Acc:MGI:6097760]	2.09144099670503	0.0398113925751834	ENSMUSG00000041920	Slc16a6	solute carrier family 16 (monocarboxylic acid transporters), member 6 [Source:MGI Symbol;Acc:MGI:2144585]	-2.33027754823803	2.45797056007892e-06
ENSMUSG00000101429	BC055402	cDNA sequence BC055402 [Source:MGI Symbol;Acc:MGI:3039597]	2.09044952829032	1.35814023239577e-05	ENSMUSG00000101429	BC055402	cDNA sequence BC055402 [Source:MGI Symbol;Acc:MGI:3039597]	2.09044952829032	1.35814023239577e-05	ENSMUSG00000030470	Csrp3	cysteine and glycine-rich protein 3 [Source:MGI Symbol;Acc:MGI:1330824]	-2.32427617265219	0.0295007393608158
ENSMUSG00000035692	Isg15	ISG15 ubiquitin-like modifier [Source:MGI Symbol;Acc:MGI:1855694]	2.09022982376743	1.83145550776586e-06	ENSMUSG00000035692	Isg15	ISG15 ubiquitin-like modifier [Source:MGI Symbol;Acc:MGI:1855694]	2.09022982376743	1.83145550776586e-06	ENSMUSG00000035517	Tdrd7	tudor domain containing 7 [Source:MGI Symbol;Acc:MGI:2140279]	-2.32244253100515	4.21109992738767e-07
ENSMUSG00000083280	Gm11838	predicted gene 11838 [Source:MGI Symbol;Acc:MGI:3650938]	2.08717192798484	0.0342661400591725	ENSMUSG00000083280	Gm11838	predicted gene 11838 [Source:MGI Symbol;Acc:MGI:3650938]	2.08717192798484	0.0342661400591725	ENSMUSG00000034783	Cd207	CD207 antigen [Source:MGI Symbol;Acc:MGI:2180021]	-2.31890390150541	0.00199271523317192
ENSMUSG00000113626	Gm7240	predicted gene 7240 [Source:MGI Symbol;Acc:MGI:3643235]	2.08650341559683	0.000440732199156305	ENSMUSG00000113626	Gm7240	predicted gene 7240 [Source:MGI Symbol;Acc:MGI:3643235]	2.08650341559683	0.000440732199156305	ENSMUSG00000034391	Fbxo15	F-box protein 15 [Source:MGI Symbol;Acc:MGI:1354755]	-2.3186526338091	0.00391561108611492
ENSMUSG00000062939	Stat4	signal transducer and activator of transcription 4 [Source:MGI Symbol;Acc:MGI:103062]	2.08616275689539	0.00214552617764942	ENSMUSG00000062939	Stat4	signal transducer and activator of transcription 4 [Source:MGI Symbol;Acc:MGI:103062]	2.08616275689539	0.00214552617764942	ENSMUSG00000050423	Ppp1r3g	protein phosphatase 1, regulatory subunit 3G [Source:MGI Symbol;Acc:MGI:1923737]	-2.31584011924849	0.00549173858766434
ENSMUSG00000074151	Nlrc5	NLR family, CARD domain containing 5 [Source:MGI Symbol;Acc:MGI:3612191]	2.08591634064538	7.07059677378321e-06	ENSMUSG00000074151	Nlrc5	NLR family, CARD domain containing 5 [Source:MGI Symbol;Acc:MGI:3612191]	2.08591634064538	7.07059677378321e-06	ENSMUSG00000083077	Gm14126	predicted gene 14126 [Source:MGI Symbol;Acc:MGI:3650348]	-2.31547752438284	0.0312911645757064
ENSMUSG00000001025	S100a6	S100 calcium binding protein A6 (calcyclin) [Source:MGI Symbol;Acc:MGI:1339467]	2.08247476209376	3.46674987424851e-07	ENSMUSG00000001025	S100a6	S100 calcium binding protein A6 (calcyclin) [Source:MGI Symbol;Acc:MGI:1339467]	2.08247476209376	3.46674987424851e-07	ENSMUSG00000103355	Gm2147	predicted gene 2147 [Source:MGI Symbol;Acc:MGI:3780316]	-2.31421850859068	0.0221427197965241
ENSMUSG00000037600	Kdf1	keratinocyte differentiation factor 1 [Source:MGI Symbol;Acc:MGI:1916323]	2.08240908985846	0.000315028678837393	ENSMUSG00000037600	Kdf1	keratinocyte differentiation factor 1 [Source:MGI Symbol;Acc:MGI:1916323]	2.08240908985846	0.000315028678837393	ENSMUSG00000028766	Alpl	alkaline phosphatase, liver/bone/kidney [Source:MGI Symbol;Acc:MGI:87983]	-2.31168330040696	2.49338466111425e-07
ENSMUSG00000097834	Gm26911	predicted gene, 26911 [Source:MGI Symbol;Acc:MGI:5477405]	2.08092649541715	0.0018674229710393	ENSMUSG00000097834	Gm26911	predicted gene, 26911 [Source:MGI Symbol;Acc:MGI:5477405]	2.08092649541715	0.0018674229710393	ENSMUSG00000047034	Ankrd33	ankyrin repeat domain 33 [Source:MGI Symbol;Acc:MGI:2443398]	-2.30823743895702	3.04244317643693e-07
ENSMUSG00000079436	Kcnj13	potassium inwardly-rectifying channel, subfamily J, member 13 [Source:MGI Symbol;Acc:MGI:3781032]	2.07854805614713	0.000418711552621775	ENSMUSG00000079436	Kcnj13	potassium inwardly-rectifying channel, subfamily J, member 13 [Source:MGI Symbol;Acc:MGI:3781032]	2.07854805614713	0.000418711552621775	ENSMUSG00000031831	Dnaaf1	dynein, axonemal assembly factor 1 [Source:MGI Symbol;Acc:MGI:1915520]	-2.30820722595264	0.000566338610172985
ENSMUSG00000023943	Sult1c1	sulfotransferase family, cytosolic, 1C, member 1 [Source:MGI Symbol;Acc:MGI:102928]	2.07687803707986	0.00218794067660847	ENSMUSG00000023943	Sult1c1	sulfotransferase family, cytosolic, 1C, member 1 [Source:MGI Symbol;Acc:MGI:102928]	2.07687803707986	0.00218794067660847	ENSMUSG00000022431	Ribc2	RIB43A domain with coiled-coils 2 [Source:MGI Symbol;Acc:MGI:1914997]	-2.30502252807266	0.000164585235633379
ENSMUSG00000047237	Fbxw21	F-box and WD-40 domain protein 21 [Source:MGI Symbol;Acc:MGI:2443323]	2.0751087820908	9.19312457050137e-06	ENSMUSG00000047237	Fbxw21	F-box and WD-40 domain protein 21 [Source:MGI Symbol;Acc:MGI:2443323]	2.0751087820908	9.19312457050137e-06	ENSMUSG00000090080	Gm15872	predicted gene 15872 [Source:MGI Symbol;Acc:MGI:3801847]	-2.30428605402204	8.43218291702863e-06
ENSMUSG00000110477	Gm3045	predicted gene 3045 [Source:MGI Symbol;Acc:MGI:3781223]	2.07350536667194	0.0173206226586603	ENSMUSG00000110477	Gm3045	predicted gene 3045 [Source:MGI Symbol;Acc:MGI:3781223]	2.07350536667194	0.0173206226586603	ENSMUSG00000102097	A930006L05Rik	RIKEN cDNA A930006L05 gene [Source:MGI Symbol;Acc:MGI:3045290]	-2.29544697200005	0.00011557737750771
ENSMUSG00000106121	Gm42679	predicted gene 42679 [Source:MGI Symbol;Acc:MGI:5662816]	2.06908257814066	0.0116362375258961	ENSMUSG00000106121	Gm42679	predicted gene 42679 [Source:MGI Symbol;Acc:MGI:5662816]	2.06908257814066	0.0116362375258961	ENSMUSG00000084847	Gm15507	predicted gene 15507 [Source:MGI Symbol;Acc:MGI:3782955]	-2.29251612244505	0.0381406868165202
ENSMUSG00000054779	Fgf2os	fibroblast growth factor 2, opposite strand [Source:MGI Symbol;Acc:MGI:3649376]	2.06848936484716	0.0273111844345257	ENSMUSG00000054779	Fgf2os	fibroblast growth factor 2, opposite strand [Source:MGI Symbol;Acc:MGI:3649376]	2.06848936484716	0.0273111844345257	ENSMUSG00000106490	Gm43283	predicted gene 43283 [Source:MGI Symbol;Acc:MGI:5663420]	-2.28907349137478	0.000191711477499774
ENSMUSG00000081441	Gm6161	predicted gene 6161 [Source:MGI Symbol;Acc:MGI:3644104]	2.06552370542528	0.013195450016545	ENSMUSG00000081441	Gm6161	predicted gene 6161 [Source:MGI Symbol;Acc:MGI:3644104]	2.06552370542528	0.013195450016545	ENSMUSG00000112649	Gm47647	predicted gene, 47647 [Source:MGI Symbol;Acc:MGI:6096728]	-2.2883207798497	4.75690175409659e-05
ENSMUSG00000083289	Gm8812	predicted gene 8812 [Source:MGI Symbol;Acc:MGI:3643091]	2.06341199199782	0.0457308797981142	ENSMUSG00000083289	Gm8812	predicted gene 8812 [Source:MGI Symbol;Acc:MGI:3643091]	2.06341199199782	0.0457308797981142	ENSMUSG00000038963	Slco4a1	solute carrier organic anion transporter family, member 4a1 [Source:MGI Symbol;Acc:MGI:1351866]	-2.28538029882508	2.83945547045465e-06
ENSMUSG00000094421	Gm20778	predicted gene, 20778 [Source:MGI Symbol;Acc:MGI:5434134]	2.06054710839245	0.00409086295753913	ENSMUSG00000094421	Gm20778	predicted gene, 20778 [Source:MGI Symbol;Acc:MGI:5434134]	2.06054710839245	0.00409086295753913	ENSMUSG00000051682	Treml4	triggering receptor expressed on myeloid cells-like 4 [Source:MGI Symbol;Acc:MGI:1923239]	-2.27843555331643	0.0166119587666779
ENSMUSG00000105637	Gm42480	predicted gene 42480 [Source:MGI Symbol;Acc:MGI:5662617]	2.05914704088117	0.00781308996604249	ENSMUSG00000105637	Gm42480	predicted gene 42480 [Source:MGI Symbol;Acc:MGI:5662617]	2.05914704088117	0.00781308996604249	ENSMUSG00000080916	Gm12463	predicted gene 12463 [Source:MGI Symbol;Acc:MGI:3650648]	-2.27300017971524	0.046131085780761
ENSMUSG00000097352	C920009B18Rik	RIKEN cDNA C920009B18 gene [Source:MGI Symbol;Acc:MGI:3583961]	2.05675861643235	0.00289972319388993	ENSMUSG00000097352	C920009B18Rik	RIKEN cDNA C920009B18 gene [Source:MGI Symbol;Acc:MGI:3583961]	2.05675861643235	0.00289972319388993	ENSMUSG00000034936	Arl4d	ADP-ribosylation factor-like 4D [Source:MGI Symbol;Acc:MGI:1933155]	-2.26929997417496	3.71998992379401e-07
ENSMUSG00000091194	Gm19840	predicted gene, 19840 [Source:MGI Symbol;Acc:MGI:5012025]	2.05421064308803	0.0425028018276197	ENSMUSG00000091194	Gm19840	predicted gene, 19840 [Source:MGI Symbol;Acc:MGI:5012025]	2.05421064308803	0.0425028018276197	ENSMUSG00000065939	Snora2b	small nucleolar RNA, H/ACA box 2B [Source:MGI Symbol;Acc:MGI:3819497]	-2.26908252167378	0.00843520742535312
ENSMUSG00000106493	Mir9-1	microRNA 9-1 [Source:MGI Symbol;Acc:MGI:2676911]	2.0537212875461	0.00868876452661993	ENSMUSG00000106493	Mir9-1	microRNA 9-1 [Source:MGI Symbol;Acc:MGI:2676911]	2.0537212875461	0.00868876452661993	ENSMUSG00000058498	Rnf207	ring finger protein 207 [Source:MGI Symbol;Acc:MGI:2684989]	-2.26879351394918	1.03253353065174e-05
ENSMUSG00000108880	Gm44560	predicted gene 44560 [Source:MGI Symbol;Acc:MGI:5753136]	2.05294862066319	0.00785614295459353	ENSMUSG00000108880	Gm44560	predicted gene 44560 [Source:MGI Symbol;Acc:MGI:5753136]	2.05294862066319	0.00785614295459353	ENSMUSG00000051920	Rspo2	R-spondin 2 [Source:MGI Symbol;Acc:MGI:1922667]	-2.26594550784477	1.73944483014656e-05
ENSMUSG00000051663	Pcdhb1	protocadherin beta 1 [Source:MGI Symbol;Acc:MGI:2136730]	2.05101106499903	5.33599664063163e-05	ENSMUSG00000051663	Pcdhb1	protocadherin beta 1 [Source:MGI Symbol;Acc:MGI:2136730]	2.05101106499903	5.33599664063163e-05	ENSMUSG00000094690	1600014C23Rik	RIKEN cDNA 1600014C23 gene [Source:MGI Symbol;Acc:MGI:1919490]	-2.26507983094599	0.000343529046689408
ENSMUSG00000111056	Gm39317	predicted gene, 39317 [Source:MGI Symbol;Acc:MGI:5622202]	2.05072671143323	0.0420722927883457	ENSMUSG00000111056	Gm39317	predicted gene, 39317 [Source:MGI Symbol;Acc:MGI:5622202]	2.05072671143323	0.0420722927883457	ENSMUSG00000081042	Psmb7-ps2	proteasome (prosome, macropain) subunit, beta type 7, pseudogene 2 [Source:MGI Symbol;Acc:MGI:1859624]	-2.26479292916847	0.0461459328072522
ENSMUSG00000105083	Gm42699	predicted gene 42699 [Source:MGI Symbol;Acc:MGI:5662836]	2.04947844456726	0.0172558364137041	ENSMUSG00000105083	Gm42699	predicted gene 42699 [Source:MGI Symbol;Acc:MGI:5662836]	2.04947844456726	0.0172558364137041	ENSMUSG00000017344	Vtn	vitronectin [Source:MGI Symbol;Acc:MGI:98940]	-2.26184611428502	1.25725508081547e-06
ENSMUSG00000097643	A130051J06Rik	RIKEN cDNA A130051J0 gene [Source:MGI Symbol;Acc:MGI:3642574]	2.04816773315982	0.0304018517477362	ENSMUSG00000097643	A130051J06Rik	RIKEN cDNA A130051J0 gene [Source:MGI Symbol;Acc:MGI:3642574]	2.04816773315982	0.0304018517477362	ENSMUSG00000097665	Gm16853	predicted gene, 16853 [Source:MGI Symbol;Acc:MGI:4439777]	-2.26083976465722	0.000337206475915207
ENSMUSG00000005087	Cd44	CD44 antigen [Source:MGI Symbol;Acc:MGI:88338]	2.0400443115388	3.17063952687841e-07	ENSMUSG00000005087	Cd44	CD44 antigen [Source:MGI Symbol;Acc:MGI:88338]	2.0400443115388	3.17063952687841e-07	ENSMUSG00000082769	Gm15793	predicted gene 15793 [Source:MGI Symbol;Acc:MGI:3783235]	-2.25803207356668	0.0170322853586847
ENSMUSG00000088546	Gm25981	predicted gene, 25981 [Source:MGI Symbol;Acc:MGI:5455758]	2.03946261274231	0.0150325498182199	ENSMUSG00000088546	Gm25981	predicted gene, 25981 [Source:MGI Symbol;Acc:MGI:5455758]	2.03946261274231	0.0150325498182199	ENSMUSG00000115406	Gm49300	predicted gene, 49300 [Source:MGI Symbol;Acc:MGI:6118795]	-2.2538940221102	3.73006181028636e-06
ENSMUSG00000085562	2610028E06Rik	RIKEN cDNA 2610028E06 gene [Source:MGI Symbol;Acc:MGI:1919645]	2.03644191360684	0.0228346055349172	ENSMUSG00000085562	2610028E06Rik	RIKEN cDNA 2610028E06 gene [Source:MGI Symbol;Acc:MGI:1919645]	2.03644191360684	0.0228346055349172	ENSMUSG00000082676	Gm11843	predicted gene 11843 [Source:MGI Symbol;Acc:MGI:3651166]	-2.25044001513804	0.00496203201838852
ENSMUSG00000112422	Gm31938	predicted gene, 31938 [Source:MGI Symbol;Acc:MGI:5591097]	2.0303337667424	0.00642573402907647	ENSMUSG00000112422	Gm31938	predicted gene, 31938 [Source:MGI Symbol;Acc:MGI:5591097]	2.0303337667424	0.00642573402907647	ENSMUSG00000116712	Gm49598	predicted gene, 49598 [Source:MGI Symbol;Acc:MGI:6215005]	-2.24859198350225	0.000391791534451163
ENSMUSG00000043556	Fbxl7	F-box and leucine-rich repeat protein 7 [Source:MGI Symbol;Acc:MGI:3052506]	2.02292919842986	0.0011834935878167	ENSMUSG00000043556	Fbxl7	F-box and leucine-rich repeat protein 7 [Source:MGI Symbol;Acc:MGI:3052506]	2.02292919842986	0.0011834935878167	ENSMUSG00000036832	Lpar3	lysophosphatidic acid receptor 3 [Source:MGI Symbol;Acc:MGI:1929469]	-2.24849557872674	0.00158776900805939
ENSMUSG00000109362	Gm44562	predicted gene 44562 [Source:MGI Symbol;Acc:MGI:5753138]	2.02159008764089	0.0112426071392459	ENSMUSG00000109362	Gm44562	predicted gene 44562 [Source:MGI Symbol;Acc:MGI:5753138]	2.02159008764089	0.0112426071392459	ENSMUSG00000084826	AI847159	expressed sequence AI847159 [Source:MGI Symbol;Acc:MGI:3528181]	-2.24765724209684	9.10298538705995e-07
ENSMUSG00000096233	Gm13238	predicted gene 13238 [Source:MGI Symbol;Acc:MGI:3652104]	2.02031979023883	0.0107548021989833	ENSMUSG00000096233	Gm13238	predicted gene 13238 [Source:MGI Symbol;Acc:MGI:3652104]	2.02031979023883	0.0107548021989833	ENSMUSG00000046110	Serinc4	serine incorporator 4 [Source:MGI Symbol;Acc:MGI:2441842]	-2.24518540813845	1.30566364732867e-06
ENSMUSG00000034394	Lif	leukemia inhibitory factor [Source:MGI Symbol;Acc:MGI:96787]	2.01981953941567	6.49364609993799e-05	ENSMUSG00000034394	Lif	leukemia inhibitory factor [Source:MGI Symbol;Acc:MGI:96787]	2.01981953941567	6.49364609993799e-05	ENSMUSG00000049476	1700104B16Rik	RIKEN cDNA 1700104B16 gene [Source:MGI Symbol;Acc:MGI:1925886]	-2.24223477213507	0.00103353784526749
ENSMUSG00000108146	Gm43889	predicted gene, 43889 [Source:MGI Symbol;Acc:MGI:5690281]	2.0194626276979	0.00273101133173456	ENSMUSG00000108146	Gm43889	predicted gene, 43889 [Source:MGI Symbol;Acc:MGI:5690281]	2.0194626276979	0.00273101133173456	ENSMUSG00000091971	Hspa1a	heat shock protein 1A [Source:MGI Symbol;Acc:MGI:96244]	-2.23382175576223	1.61160666688417e-06
ENSMUSG00000028874	Fgr	FGR proto-oncogene, Src family tyrosine kinase [Source:MGI Symbol;Acc:MGI:95527]	2.01776291617456	0.00311568716880715	ENSMUSG00000028874	Fgr	FGR proto-oncogene, Src family tyrosine kinase [Source:MGI Symbol;Acc:MGI:95527]	2.01776291617456	0.00311568716880715	ENSMUSG00000054206	Gzmm	granzyme M (lymphocyte met-ase 1) [Source:MGI Symbol;Acc:MGI:99549]	-2.23322648974655	1.01088047305398e-06
ENSMUSG00000020905	Usp43	ubiquitin specific peptidase 43 [Source:MGI Symbol;Acc:MGI:2444541]	2.01766081426504	0.00397470589366686	ENSMUSG00000020905	Usp43	ubiquitin specific peptidase 43 [Source:MGI Symbol;Acc:MGI:2444541]	2.01766081426504	0.00397470589366686	ENSMUSG00000089607	Gm22500	predicted gene, 22500 [Source:MGI Symbol;Acc:MGI:5452277]	-2.23303453248199	0.00761090518576397
ENSMUSG00000022491	Glycam1	glycosylation dependent cell adhesion molecule 1 [Source:MGI Symbol;Acc:MGI:95759]	2.01628282670098	0.00101676543562922	ENSMUSG00000022491	Glycam1	glycosylation dependent cell adhesion molecule 1 [Source:MGI Symbol;Acc:MGI:95759]	2.01628282670098	0.00101676543562922	ENSMUSG00000020890	Gucy2e	guanylate cyclase 2e [Source:MGI Symbol;Acc:MGI:105123]	-2.2330078830942	4.63362749733584e-07
ENSMUSG00000031844	Hsd17b2	hydroxysteroid (17-beta) dehydrogenase 2 [Source:MGI Symbol;Acc:MGI:1096386]	2.01407981640661	2.62468447355421e-06	ENSMUSG00000031844	Hsd17b2	hydroxysteroid (17-beta) dehydrogenase 2 [Source:MGI Symbol;Acc:MGI:1096386]	2.01407981640661	2.62468447355421e-06	ENSMUSG00000096140	Ankrd66	ankyrin repeat domain 66 [Source:MGI Symbol;Acc:MGI:1925106]	-2.23130604621399	0.000112630697423339
ENSMUSG00000030077	Chl1	cell adhesion molecule L1-like [Source:MGI Symbol;Acc:MGI:1098266]	2.01239127599804	6.53412546527381e-07	ENSMUSG00000030077	Chl1	cell adhesion molecule L1-like [Source:MGI Symbol;Acc:MGI:1098266]	2.01239127599804	6.53412546527381e-07	ENSMUSG00000085900	A930041C12Rik	RIKEN cDNA A930041C12 gene [Source:MGI Symbol;Acc:MGI:1925693]	-2.23128023457844	2.46118969674859e-05
ENSMUSG00000039232	Stx11	syntaxin 11 [Source:MGI Symbol;Acc:MGI:1921982]	2.01171648699139	0.000808373129750472	ENSMUSG00000039232	Stx11	syntaxin 11 [Source:MGI Symbol;Acc:MGI:1921982]	2.01171648699139	0.000808373129750472	ENSMUSG00000090206	Tepp	testis, prostate and placenta expressed [Source:MGI Symbol;Acc:MGI:1920657]	-2.22891024025918	7.35106509237835e-06
ENSMUSG00000045052	Prlhr	prolactin releasing hormone receptor [Source:MGI Symbol;Acc:MGI:2135956]	2.00947462260563	0.000209487597843075	ENSMUSG00000045052	Prlhr	prolactin releasing hormone receptor [Source:MGI Symbol;Acc:MGI:2135956]	2.00947462260563	0.000209487597843075	ENSMUSG00000027674	Pex5l	peroxisomal biogenesis factor 5-like [Source:MGI Symbol;Acc:MGI:1916672]	-2.22747146128425	5.17355945626991e-07
ENSMUSG00000039330	Tsga10ip	testis specific 10 interacting protein [Source:MGI Symbol;Acc:MGI:1925556]	2.00892094746241	0.0226298853387764	ENSMUSG00000039330	Tsga10ip	testis specific 10 interacting protein [Source:MGI Symbol;Acc:MGI:1925556]	2.00892094746241	0.0226298853387764	ENSMUSG00000102686	Gm37220	predicted gene, 37220 [Source:MGI Symbol;Acc:MGI:5610448]	-2.22616560254422	0.0369096122660996
ENSMUSG00000100586	Vmn1r90	vomeronasal 1 receptor 90 [Source:MGI Symbol;Acc:MGI:3612342]	2.00648272235723	0.000987173631528811	ENSMUSG00000100586	Vmn1r90	vomeronasal 1 receptor 90 [Source:MGI Symbol;Acc:MGI:3612342]	2.00648272235723	0.000987173631528811	ENSMUSG00000113484	Gm47157	predicted gene, 47157 [Source:MGI Symbol;Acc:MGI:6095928]	-2.22495504416652	0.00042097683842179
ENSMUSG00000113768	Gm9237	predicted pseudogene 9237 [Source:MGI Symbol;Acc:MGI:3645302]	2.00512938892555	0.00576292552420487	ENSMUSG00000113768	Gm9237	predicted pseudogene 9237 [Source:MGI Symbol;Acc:MGI:3645302]	2.00512938892555	0.00576292552420487	ENSMUSG00000101687	Gm4854	predicted gene 4854 [Source:MGI Symbol;Acc:MGI:3643638]	-2.22141457286596	0.038924331646967
ENSMUSG00000082969	Gm12630	predicted gene 12630 [Source:MGI Symbol;Acc:MGI:3650968]	2.00078566444018	0.0188575183078407	ENSMUSG00000082969	Gm12630	predicted gene 12630 [Source:MGI Symbol;Acc:MGI:3650968]	2.00078566444018	0.0188575183078407	ENSMUSG00000051000	Fam160a1	family with sequence similarity 160, member A1 [Source:MGI Symbol;Acc:MGI:2444746]	-2.21985567470216	9.88548693675572e-07
ENSMUSG00000114693	Gm41177	predicted gene, 41177 [Source:MGI Symbol;Acc:MGI:5624062]	2.00062108197154	0.0185756629196271	ENSMUSG00000114693	Gm41177	predicted gene, 41177 [Source:MGI Symbol;Acc:MGI:5624062]	2.00062108197154	0.0185756629196271	ENSMUSG00000096740	Lbhd1	LBH domain containing 1 [Source:MGI Symbol;Acc:MGI:5516029]	-2.21953754941994	4.69489057708338e-07
ENSMUSG00000107234	Gm43371	predicted gene 43371 [Source:MGI Symbol;Acc:MGI:5663508]	1.99761168689743	0.0102479131518509	ENSMUSG00000107234	Gm43371	predicted gene 43371 [Source:MGI Symbol;Acc:MGI:5663508]	1.99761168689743	0.0102479131518509	ENSMUSG00000029830	Svopl	SV2 related protein homolog (rat)-like [Source:MGI Symbol;Acc:MGI:2444335]	-2.21879617191357	0.000519646921622503
ENSMUSG00000107804	Gm44439	predicted gene, 44439 [Source:MGI Symbol;Acc:MGI:5690831]	1.9964170098801	0.00627479063984472	ENSMUSG00000107804	Gm44439	predicted gene, 44439 [Source:MGI Symbol;Acc:MGI:5690831]	1.9964170098801	0.00627479063984472	ENSMUSG00000089580	Gm23340	predicted gene, 23340 [Source:MGI Symbol;Acc:MGI:5453117]	-2.21082746959037	0.00562889825289963
ENSMUSG00000044217	Aqp5	aquaporin 5 [Source:MGI Symbol;Acc:MGI:106215]	1.99402374573567	8.05838403052434e-06	ENSMUSG00000044217	Aqp5	aquaporin 5 [Source:MGI Symbol;Acc:MGI:106215]	1.99402374573567	8.05838403052434e-06	ENSMUSG00000029442	Wdr66	WD repeat domain 66 [Source:MGI Symbol;Acc:MGI:1918495]	-2.21072526153181	7.80856602844998e-07
ENSMUSG00000105520	Gm42837	predicted gene 42837 [Source:MGI Symbol;Acc:MGI:5662974]	1.99382816424764	0.000240478339001218	ENSMUSG00000105520	Gm42837	predicted gene 42837 [Source:MGI Symbol;Acc:MGI:5662974]	1.99382816424764	0.000240478339001218	ENSMUSG00000089746	Gm3513	predicted gene 3513 [Source:MGI Symbol;Acc:MGI:3781690]	-2.21047926606042	0.0242536614228889
ENSMUSG00000111631	Gm32017	predicted gene, 32017 [Source:MGI Symbol;Acc:MGI:5591176]	1.98859138234577	0.00219931101546504	ENSMUSG00000111631	Gm32017	predicted gene, 32017 [Source:MGI Symbol;Acc:MGI:5591176]	1.98859138234577	0.00219931101546504	ENSMUSG00000053773	Rdh8	retinol dehydrogenase 8 [Source:MGI Symbol;Acc:MGI:2685028]	-2.21010423283239	2.21781509165949e-06
ENSMUSG00000022991	Lalba	lactalbumin, alpha [Source:MGI Symbol;Acc:MGI:96742]	1.98787850406218	0.0273086515211804	ENSMUSG00000022991	Lalba	lactalbumin, alpha [Source:MGI Symbol;Acc:MGI:96742]	1.98787850406218	0.0273086515211804	ENSMUSG00000083507	Gm12842	predicted gene 12842 [Source:MGI Symbol;Acc:MGI:3651050]	-2.20572726147042	0.00119109516753333
ENSMUSG00000102508	Gm37367	predicted gene, 37367 [Source:MGI Symbol;Acc:MGI:5610595]	1.98528509771055	0.00538670993136614	ENSMUSG00000102508	Gm37367	predicted gene, 37367 [Source:MGI Symbol;Acc:MGI:5610595]	1.98528509771055	0.00538670993136614	ENSMUSG00000109338	Gm45030	predicted gene 45030 [Source:MGI Symbol;Acc:MGI:5753606]	-2.20489838823603	0.00399930541791161
ENSMUSG00000074577	Ripor3	RIPOR family member 3 [Source:MGI Symbol;Acc:MGI:1916803]	1.98190873081791	0.00152774067183271	ENSMUSG00000074577	Ripor3	RIPOR family member 3 [Source:MGI Symbol;Acc:MGI:1916803]	1.98190873081791	0.00152774067183271	ENSMUSG00000085143	Gm11520	predicted gene 11520 [Source:MGI Symbol;Acc:MGI:3650534]	-2.19721271480175	0.0303891567539235
ENSMUSG00000040583	Cyp2b13	cytochrome P450, family 2, subfamily b, polypeptide 13 [Source:MGI Symbol;Acc:MGI:88599]	1.97722638359937	0.0140298114971427	ENSMUSG00000040583	Cyp2b13	cytochrome P450, family 2, subfamily b, polypeptide 13 [Source:MGI Symbol;Acc:MGI:88599]	1.97722638359937	0.0140298114971427	ENSMUSG00000051452	Gm11437	predicted gene 11437 [Source:MGI Symbol;Acc:MGI:3650287]	-2.19584245728522	0.016366422535545
ENSMUSG00000073164	2410018L13Rik	RIKEN cDNA 2410018L13 gene [Source:MGI Symbol;Acc:MGI:1916982]	1.97538200496567	1.28723695398047e-05	ENSMUSG00000073164	2410018L13Rik	RIKEN cDNA 2410018L13 gene [Source:MGI Symbol;Acc:MGI:1916982]	1.97538200496567	1.28723695398047e-05	ENSMUSG00000005124	Ccn4	cellular communication network factor 4 [Source:MGI Symbol;Acc:MGI:1197008]	-2.19503833468298	8.20309316208248e-05
ENSMUSG00000020581	Agr2	anterior gradient 2 [Source:MGI Symbol;Acc:MGI:1344405]	1.97511919203467	1.79044945817572e-05	ENSMUSG00000020581	Agr2	anterior gradient 2 [Source:MGI Symbol;Acc:MGI:1344405]	1.97511919203467	1.79044945817572e-05	ENSMUSG00000102722	Gm37935	predicted gene, 37935 [Source:MGI Symbol;Acc:MGI:5611163]	-2.19328195597065	9.66318393854415e-06
ENSMUSG00000097455	Gm26891	predicted gene, 26891 [Source:MGI Symbol;Acc:MGI:5477385]	1.972653383729	0.0160682835637352	ENSMUSG00000097455	Gm26891	predicted gene, 26891 [Source:MGI Symbol;Acc:MGI:5477385]	1.972653383729	0.0160682835637352	ENSMUSG00000023403	Stk31	serine threonine kinase 31 [Source:MGI Symbol;Acc:MGI:1924735]	-2.19184282446526	0.0219953938614507
ENSMUSG00000083372	Gm11235	predicted gene 11235 [Source:MGI Symbol;Acc:MGI:3651442]	1.97040002255972	0.0498198566860064	ENSMUSG00000083372	Gm11235	predicted gene 11235 [Source:MGI Symbol;Acc:MGI:3651442]	1.97040002255972	0.0498198566860064	ENSMUSG00000022383	Ppara	peroxisome proliferator activated receptor alpha [Source:MGI Symbol;Acc:MGI:104740]	-2.19060679729306	6.54471506651363e-06
ENSMUSG00000097644	Gm26862	predicted gene, 26862 [Source:MGI Symbol;Acc:MGI:5477356]	1.96848598547833	0.0382345872569669	ENSMUSG00000097644	Gm26862	predicted gene, 26862 [Source:MGI Symbol;Acc:MGI:5477356]	1.96848598547833	0.0382345872569669	ENSMUSG00000109383	Gm36584	predicted gene, 36584 [Source:MGI Symbol;Acc:MGI:5595743]	-2.1884673159497	0.000565284754168354
ENSMUSG00000085761	4930455G09Rik	RIKEN cDNA 4930455G09 gene [Source:MGI Symbol;Acc:MGI:1926167]	1.96443810569669	0.0312573110689983	ENSMUSG00000085761	4930455G09Rik	RIKEN cDNA 4930455G09 gene [Source:MGI Symbol;Acc:MGI:1926167]	1.96443810569669	0.0312573110689983	ENSMUSG00000026650	Meig1	meiosis expressed gene 1 [Source:MGI Symbol;Acc:MGI:1202878]	-2.17884651841147	7.98152906768716e-05
ENSMUSG00000015852	Fcrls	Fc receptor-like S, scavenger receptor [Source:MGI Symbol;Acc:MGI:1933397]	1.96396485212581	0.00103540160319353	ENSMUSG00000015852	Fcrls	Fc receptor-like S, scavenger receptor [Source:MGI Symbol;Acc:MGI:1933397]	1.96396485212581	0.00103540160319353	ENSMUSG00000044375	Pcare	photoreceptor cilium actin regulator [Source:MGI Symbol;Acc:MGI:2385061]	-2.17782931097733	1.5954326686983e-06
ENSMUSG00000065470	Mir149	microRNA 149 [Source:MGI Symbol;Acc:MGI:2676834]	1.96007265931055	0.012073343353044	ENSMUSG00000065470	Mir149	microRNA 149 [Source:MGI Symbol;Acc:MGI:2676834]	1.96007265931055	0.012073343353044	ENSMUSG00000039099	Wdr93	WD repeat domain 93 [Source:MGI Symbol;Acc:MGI:3646885]	-2.17697656320779	7.93417019510703e-05
ENSMUSG00000059891	Tsks	testis-specific serine kinase substrate [Source:MGI Symbol;Acc:MGI:1347560]	1.95896215756032	0.000163300707490312	ENSMUSG00000059891	Tsks	testis-specific serine kinase substrate [Source:MGI Symbol;Acc:MGI:1347560]	1.95896215756032	0.000163300707490312	ENSMUSG00000028909	Ptpru	protein tyrosine phosphatase, receptor type, U [Source:MGI Symbol;Acc:MGI:1321151]	-2.17557531602518	4.4642256244957e-07
ENSMUSG00000020323	Prss57	protease, serine 57 [Source:MGI Symbol;Acc:MGI:1920356]	1.95773473238779	0.0183642926268317	ENSMUSG00000020323	Prss57	protease, serine 57 [Source:MGI Symbol;Acc:MGI:1920356]	1.95773473238779	0.0183642926268317	ENSMUSG00000030956	Fam53b	family with sequence similarity 53, member B [Source:MGI Symbol;Acc:MGI:1925188]	-2.17473321405455	2.49338466111425e-07
ENSMUSG00000037490	Slc2a12	solute carrier family 2 (facilitated glucose transporter), member 12 [Source:MGI Symbol;Acc:MGI:3052471]	1.95773124465825	0.000201194933729919	ENSMUSG00000037490	Slc2a12	solute carrier family 2 (facilitated glucose transporter), member 12 [Source:MGI Symbol;Acc:MGI:3052471]	1.95773124465825	0.000201194933729919	ENSMUSG00000111785	Gm39464	predicted gene, 39464 [Source:MGI Symbol;Acc:MGI:5622349]	-2.17470791499225	0.000274422174672579
ENSMUSG00000101301	Gm29214	predicted gene 29214 [Source:MGI Symbol;Acc:MGI:5579920]	1.95668979903536	0.00606147076941653	ENSMUSG00000101301	Gm29214	predicted gene 29214 [Source:MGI Symbol;Acc:MGI:5579920]	1.95668979903536	0.00606147076941653	ENSMUSG00000032743	D430042O09Rik	RIKEN cDNA D430042O09 gene [Source:MGI Symbol;Acc:MGI:2442760]	-2.17227974961489	2.63704354218594e-07
ENSMUSG00000106396	Gm42902	predicted gene 42902 [Source:MGI Symbol;Acc:MGI:5663039]	1.95593258287282	0.00439000103023275	ENSMUSG00000106396	Gm42902	predicted gene 42902 [Source:MGI Symbol;Acc:MGI:5663039]	1.95593258287282	0.00439000103023275	ENSMUSG00000061615	Hist1h2ab	histone cluster 1, H2ab [Source:MGI Symbol;Acc:MGI:2448306]	-2.17174481767225	0.0434621874229826
ENSMUSG00000022367	Has2	hyaluronan synthase 2 [Source:MGI Symbol;Acc:MGI:107821]	1.95365280527826	0.0337464154153227	ENSMUSG00000022367	Has2	hyaluronan synthase 2 [Source:MGI Symbol;Acc:MGI:107821]	1.95365280527826	0.0337464154153227	ENSMUSG00000063109	Dgkeos	diacylglycerol kinase, epsilon, opposite strand [Source:MGI Symbol;Acc:MGI:3041185]	-2.17162371311791	5.23913531496235e-05
ENSMUSG00000079293	Clec7a	C-type lectin domain family 7, member a [Source:MGI Symbol;Acc:MGI:1861431]	1.95277772594786	8.02005846009186e-05	ENSMUSG00000079293	Clec7a	C-type lectin domain family 7, member a [Source:MGI Symbol;Acc:MGI:1861431]	1.95277772594786	8.02005846009186e-05	ENSMUSG00000020907	Rcvrn	recoverin [Source:MGI Symbol;Acc:MGI:97883]	-2.16950627615361	3.94399513153928e-06
ENSMUSG00000060550	H2-Q7	histocompatibility 2, Q region locus 7 [Source:MGI Symbol;Acc:MGI:95936]	1.94800952509897	2.44249136093938e-05	ENSMUSG00000060550	H2-Q7	histocompatibility 2, Q region locus 7 [Source:MGI Symbol;Acc:MGI:95936]	1.94800952509897	2.44249136093938e-05	ENSMUSG00000097722	Gm26841	predicted gene, 26841 [Source:MGI Symbol;Acc:MGI:5477335]	-2.16648087331958	0.000509305553426024
ENSMUSG00000103539	Gm37834	predicted gene, 37834 [Source:MGI Symbol;Acc:MGI:5611062]	1.94573375958334	0.0104512233280508	ENSMUSG00000103539	Gm37834	predicted gene, 37834 [Source:MGI Symbol;Acc:MGI:5611062]	1.94573375958334	0.0104512233280508	ENSMUSG00000050786	Ccdc126	coiled-coil domain containing 126 [Source:MGI Symbol;Acc:MGI:1889376]	-2.16541545563834	3.83465705139948e-06
ENSMUSG00000114680	Gm47202	predicted gene, 47202 [Source:MGI Symbol;Acc:MGI:6096000]	1.94427683424017	0.012695613965848	ENSMUSG00000114680	Gm47202	predicted gene, 47202 [Source:MGI Symbol;Acc:MGI:6096000]	1.94427683424017	0.012695613965848	ENSMUSG00000097220	Gm26599	predicted gene, 26599 [Source:MGI Symbol;Acc:MGI:5477093]	-2.16174476544745	0.0225699585261109
ENSMUSG00000102758	Naaladl2	N-acetylated alpha-linked acidic dipeptidase-like 2 [Source:MGI Symbol;Acc:MGI:2685867]	1.94278093317144	1.35087775857456e-05	ENSMUSG00000102758	Naaladl2	N-acetylated alpha-linked acidic dipeptidase-like 2 [Source:MGI Symbol;Acc:MGI:2685867]	1.94278093317144	1.35087775857456e-05	ENSMUSG00000105377	Gm43148	predicted gene 43148 [Source:MGI Symbol;Acc:MGI:5663285]	-2.16152595417803	0.000553129363411525
ENSMUSG00000032690	Oas2	2'-5' oligoadenylate synthetase 2 [Source:MGI Symbol;Acc:MGI:2180852]	1.9423656965285	0.000152764811723654	ENSMUSG00000032690	Oas2	2'-5' oligoadenylate synthetase 2 [Source:MGI Symbol;Acc:MGI:2180852]	1.9423656965285	0.000152764811723654	ENSMUSG00000056508	1700001K19Rik	RIKEN cDNA 1700001K19 gene [Source:MGI Symbol;Acc:MGI:1913573]	-2.15859386382181	0.00360057397178208
ENSMUSG00000022372	Sla	src-like adaptor [Source:MGI Symbol;Acc:MGI:104295]	1.93927912315926	0.00101383025878633	ENSMUSG00000022372	Sla	src-like adaptor [Source:MGI Symbol;Acc:MGI:104295]	1.93927912315926	0.00101383025878633	ENSMUSG00000040694	Apobec2	apolipoprotein B mRNA editing enzyme, catalytic polypeptide 2 [Source:MGI Symbol;Acc:MGI:1343178]	-2.15643418190334	4.4955125202574e-05
ENSMUSG00000026395	Ptprc	protein tyrosine phosphatase, receptor type, C [Source:MGI Symbol;Acc:MGI:97810]	1.9365193591676	3.31893294085532e-05	ENSMUSG00000026395	Ptprc	protein tyrosine phosphatase, receptor type, C [Source:MGI Symbol;Acc:MGI:97810]	1.9365193591676	3.31893294085532e-05	ENSMUSG00000035578	Iqcg	IQ motif containing G [Source:MGI Symbol;Acc:MGI:1916957]	-2.15364199523625	1.26662810930071e-06
ENSMUSG00000005864	Cnga2	cyclic nucleotide gated channel alpha 2 [Source:MGI Symbol;Acc:MGI:108040]	1.93560929867718	0.00736533998985305	ENSMUSG00000005864	Cnga2	cyclic nucleotide gated channel alpha 2 [Source:MGI Symbol;Acc:MGI:108040]	1.93560929867718	0.00736533998985305	ENSMUSG00000110685	Gm5373	predicted gene 5373 [Source:MGI Symbol;Acc:MGI:3779485]	-2.15328349233311	0.0365443388960043
ENSMUSG00000102801	Gm37478	predicted gene, 37478 [Source:MGI Symbol;Acc:MGI:5610706]	1.93338280416616	0.0115126805997883	ENSMUSG00000102801	Gm37478	predicted gene, 37478 [Source:MGI Symbol;Acc:MGI:5610706]	1.93338280416616	0.0115126805997883	ENSMUSG00000001211	Agpat3	1-acylglycerol-3-phosphate O-acyltransferase 3 [Source:MGI Symbol;Acc:MGI:1336186]	-2.1510705407043	5.69944357834237e-07
ENSMUSG00000105332	Gm43316	predicted gene 43316 [Source:MGI Symbol;Acc:MGI:5663453]	1.93140489748962	0.0116082415057495	ENSMUSG00000105332	Gm43316	predicted gene 43316 [Source:MGI Symbol;Acc:MGI:5663453]	1.93140489748962	0.0116082415057495	ENSMUSG00000078439	Smim24	small integral membrane protein 24 [Source:MGI Symbol;Acc:MGI:1919523]	-2.14777527209228	2.96646477181381e-06
ENSMUSG00000086395	A630014C17Rik	RIKEN cDNA A630014C17 gene [Source:MGI Symbol;Acc:MGI:3026989]	1.93133633785819	0.0279613369708869	ENSMUSG00000086395	A630014C17Rik	RIKEN cDNA A630014C17 gene [Source:MGI Symbol;Acc:MGI:3026989]	1.93133633785819	0.0279613369708869	ENSMUSG00000017146	Brca1	breast cancer 1, early onset [Source:MGI Symbol;Acc:MGI:104537]	-2.14763492749213	1.45569964263386e-06
ENSMUSG00000035004	Igsf6	immunoglobulin superfamily, member 6 [Source:MGI Symbol;Acc:MGI:1891393]	1.93040041497501	0.00837343657466885	ENSMUSG00000035004	Igsf6	immunoglobulin superfamily, member 6 [Source:MGI Symbol;Acc:MGI:1891393]	1.93040041497501	0.00837343657466885	ENSMUSG00000021575	Ahrr	aryl-hydrocarbon receptor repressor [Source:MGI Symbol;Acc:MGI:1333776]	-2.14268027092061	2.63848526391685e-05
ENSMUSG00000079017	Ifi27l2a	interferon, alpha-inducible protein 27 like 2A [Source:MGI Symbol;Acc:MGI:1924183]	1.9301554633046	0.00368365831309065	ENSMUSG00000079017	Ifi27l2a	interferon, alpha-inducible protein 27 like 2A [Source:MGI Symbol;Acc:MGI:1924183]	1.9301554633046	0.00368365831309065	ENSMUSG00000038259	Gdf5	growth differentiation factor 5 [Source:MGI Symbol;Acc:MGI:95688]	-2.14259151713206	0.00304723767501731
ENSMUSG00000052821	Cysltr1	cysteinyl leukotriene receptor 1 [Source:MGI Symbol;Acc:MGI:1926218]	1.92623412736421	0.0102284643559226	ENSMUSG00000052821	Cysltr1	cysteinyl leukotriene receptor 1 [Source:MGI Symbol;Acc:MGI:1926218]	1.92623412736421	0.0102284643559226	ENSMUSG00000098500	Mir6396	microRNA 6396 [Source:MGI Symbol;Acc:MGI:5531320]	-2.13509678215894	0.0440497526320051
ENSMUSG00000069456	Rdh16	retinol dehydrogenase 16 [Source:MGI Symbol;Acc:MGI:1201375]	1.92532802084107	0.00169201143642162	ENSMUSG00000069456	Rdh16	retinol dehydrogenase 16 [Source:MGI Symbol;Acc:MGI:1201375]	1.92532802084107	0.00169201143642162	ENSMUSG00000091732	Gm17541	predicted gene, 17541 [Source:MGI Symbol;Acc:MGI:4937175]	-2.13504808592121	0.0216826733355362
ENSMUSG00000109791	Gm45636	predicted gene 45636 [Source:MGI Symbol;Acc:MGI:5791472]	1.92081741686211	0.0260230980434494	ENSMUSG00000109791	Gm45636	predicted gene 45636 [Source:MGI Symbol;Acc:MGI:5791472]	1.92081741686211	0.0260230980434494	ENSMUSG00000026094	Stk17b	serine/threonine kinase 17b (apoptosis-inducing) [Source:MGI Symbol;Acc:MGI:2138162]	-2.13147330326969	7.6574234064934e-06
ENSMUSG00000104616	Gm6069	predicted gene 6069 [Source:MGI Symbol;Acc:MGI:3648422]	1.92019532792887	0.0383536370944368	ENSMUSG00000104616	Gm6069	predicted gene 6069 [Source:MGI Symbol;Acc:MGI:3648422]	1.92019532792887	0.0383536370944368	ENSMUSG00000103927	Gm9932	predicted gene 9932 [Source:MGI Symbol;Acc:MGI:3642594]	-2.12954586617698	0.0142511583749119
ENSMUSG00000097166	9330179D12Rik	RIKEN cDNA 9330179D12 gene [Source:MGI Symbol;Acc:MGI:1924808]	1.91929976614066	0.00506815438964528	ENSMUSG00000097166	9330179D12Rik	RIKEN cDNA 9330179D12 gene [Source:MGI Symbol;Acc:MGI:1924808]	1.91929976614066	0.00506815438964528	ENSMUSG00000080478	Snord23	small nucleolar RNA, C/D box 23 [Source:MGI Symbol;Acc:MGI:3819529]	-2.12944189900497	0.0305258472896948
ENSMUSG00000032717	Mdfi	MyoD family inhibitor [Source:MGI Symbol;Acc:MGI:107687]	1.915901949093	0.0261758463843038	ENSMUSG00000032717	Mdfi	MyoD family inhibitor [Source:MGI Symbol;Acc:MGI:107687]	1.915901949093	0.0261758463843038	ENSMUSG00000023982	Guca1a	guanylate cyclase activator 1a (retina) [Source:MGI Symbol;Acc:MGI:102770]	-2.12711818536973	5.52635522169088e-07
ENSMUSG00000040613	Apobec1	apolipoprotein B mRNA editing enzyme, catalytic polypeptide 1 [Source:MGI Symbol;Acc:MGI:103298]	1.91579057735769	5.69607617302397e-07	ENSMUSG00000040613	Apobec1	apolipoprotein B mRNA editing enzyme, catalytic polypeptide 1 [Source:MGI Symbol;Acc:MGI:103298]	1.91579057735769	5.69607617302397e-07	ENSMUSG00000028602	Tnfrsf8	tumor necrosis factor receptor superfamily, member 8 [Source:MGI Symbol;Acc:MGI:99908]	-2.12660165586556	3.43744060653134e-06
ENSMUSG00000110342	Gm45263	predicted gene 45263 [Source:MGI Symbol;Acc:MGI:5791099]	1.91548575844072	0.0307371740873653	ENSMUSG00000110342	Gm45263	predicted gene 45263 [Source:MGI Symbol;Acc:MGI:5791099]	1.91548575844072	0.0307371740873653	ENSMUSG00000036586	Grifin	galectin-related inter-fiber protein [Source:MGI Symbol;Acc:MGI:1925248]	-2.12590216994075	0.00521512069773461
ENSMUSG00000107622	4930512J16Rik	RIKEN cDNA 4930512J16 gene [Source:MGI Symbol;Acc:MGI:1922381]	1.91486530118472	0.00133022941024467	ENSMUSG00000107622	4930512J16Rik	RIKEN cDNA 4930512J16 gene [Source:MGI Symbol;Acc:MGI:1922381]	1.91486530118472	0.00133022941024467	ENSMUSG00000031444	F10	coagulation factor X [Source:MGI Symbol;Acc:MGI:103107]	-2.12590184402348	0.0310571964710918
ENSMUSG00000115518	Gm10791	predicted gene 10791 [Source:MGI Symbol;Acc:MGI:3641949]	1.91373567670872	0.00452315983426246	ENSMUSG00000115518	Gm10791	predicted gene 10791 [Source:MGI Symbol;Acc:MGI:3641949]	1.91373567670872	0.00452315983426246	ENSMUSG00000109764	Klkb1	kallikrein B, plasma 1 [Source:MGI Symbol;Acc:MGI:102849]	-2.12427114741856	0.000315248515292781
ENSMUSG00000002831	Plin4	perilipin 4 [Source:MGI Symbol;Acc:MGI:1929709]	1.91328870842248	0.000427912952945407	ENSMUSG00000002831	Plin4	perilipin 4 [Source:MGI Symbol;Acc:MGI:1929709]	1.91328870842248	0.000427912952945407	ENSMUSG00000044724	Gpr152	G protein-coupled receptor 152 [Source:MGI Symbol;Acc:MGI:2685519]	-2.12366754699295	1.42321941843264e-06
ENSMUSG00000045392	Olfr1033	olfactory receptor 1033 [Source:MGI Symbol;Acc:MGI:3030867]	1.91068711587227	0.0337195577607963	ENSMUSG00000045392	Olfr1033	olfactory receptor 1033 [Source:MGI Symbol;Acc:MGI:3030867]	1.91068711587227	0.0337195577607963	ENSMUSG00000083974	Gm16053	predicted gene 16053 [Source:MGI Symbol;Acc:MGI:3802033]	-2.12136383628017	0.0170371681837873
ENSMUSG00000099159	Gm27801	predicted gene, 27801 [Source:MGI Symbol;Acc:MGI:5531183]	1.90738966162489	0.027592477030902	ENSMUSG00000099159	Gm27801	predicted gene, 27801 [Source:MGI Symbol;Acc:MGI:5531183]	1.90738966162489	0.027592477030902	ENSMUSG00000058966	Fam57b	family with sequence similarity 57, member B [Source:MGI Symbol;Acc:MGI:1916202]	-2.11995363010159	7.05748603084601e-07
ENSMUSG00000103384	Gm37753	predicted gene, 37753 [Source:MGI Symbol;Acc:MGI:5610981]	1.90678751787913	0.017200631838717	ENSMUSG00000103384	Gm37753	predicted gene, 37753 [Source:MGI Symbol;Acc:MGI:5610981]	1.90678751787913	0.017200631838717	ENSMUSG00000026646	Suv39h2	suppressor of variegation 3-9 2 [Source:MGI Symbol;Acc:MGI:1890396]	-2.11794291234038	1.19630838333488e-06
ENSMUSG00000116902	Gm49660	predicted gene, 49660 [Source:MGI Symbol;Acc:MGI:6215098]	1.90220339833567	0.00346055852458086	ENSMUSG00000116902	Gm49660	predicted gene, 49660 [Source:MGI Symbol;Acc:MGI:6215098]	1.90220339833567	0.00346055852458086	ENSMUSG00000100257	C4bp-ps1	complement component 4 binding protein, pseudogene 1 [Source:MGI Symbol;Acc:MGI:99594]	-2.11175045132816	0.00150471821676624
ENSMUSG00000085059	Gm11750	predicted gene 11750 [Source:MGI Symbol;Acc:MGI:3650640]	1.90181372927402	0.00303944169744456	ENSMUSG00000085059	Gm11750	predicted gene 11750 [Source:MGI Symbol;Acc:MGI:3650640]	1.90181372927402	0.00303944169744456	ENSMUSG00000109257	Gm45200	predicted gene 45200 [Source:MGI Symbol;Acc:MGI:5753776]	-2.10465369363362	0.00461697980813031
ENSMUSG00000074813	Morrbid	myeloid RNA regulator of BCL2L11 induced cell death [Source:MGI Symbol;Acc:MGI:3652191]	1.89551761892015	0.0105531916486039	ENSMUSG00000074813	Morrbid	myeloid RNA regulator of BCL2L11 induced cell death [Source:MGI Symbol;Acc:MGI:3652191]	1.89551761892015	0.0105531916486039	ENSMUSG00000107225	Gm43637	predicted gene 43637 [Source:MGI Symbol;Acc:MGI:5663774]	-2.10462627659525	5.29353624272306e-05
[truncated: 2,873 more rows]

## Sheet: Table S7
Table S7: Pathway analysis of genes that are differentially expressed in P23H Rho vs. Ctrl mouse retinas
Upregulated genes					Downregulated genes
source	term_name	term_id	adjusted_p_value		source	term_name	term_id	adjusted_p_value
[truncated: 420 more rows]

## Sheet: Table S8
Table S8: Pathway analysis of genes that are differentially expressed in DM vs. Ctrl mouse retinas
[truncated: 524 more rows]

[truncated: 5 more sheets: Table S9, Table S10, Table S11, Table S12, Table S13]
